# Supplementary material for: Asymmetric connections with starburst amacrine cells underlie the upward motion selectivity of J-type retinal ganglion cells
Source: PLoS Biol. 2023 Sep 18;21(9):e3002301. doi: 10.1371/journal.pbio.3002301 (PMC10538761; doi:10.1371/journal.pbio.3002301)
Supplement: S1 Data — (XLSX) [file pbio.3002301.s012.xlsx]

## Sheet: Fig 1B
	ND4	ND3	ND2
	0.2431	0.73	0.4549
	0.6	1	1
	0.372	0.81	0.5656
	0.5531	0.6147	0.2397
	0.5985	0.4909
	0.3094	0.2497
		0.2997
		0.1539
		0.2895
		0.5028
Mean	0.45	0.51	0.57
SEM	0.064	0.087	0.16

## Sheet: Fig 1D
	Amplitude			Charge
	PD	ND		PD	ND
	102.333	195.37		23.8508	30.9771
	45.1585	154.877		8.53477	12.1426
	82.7431	124.843		7.70556	11.4737
	193.864	289.465		32.9073	51.565
	56.6862	77.0913		44.8807	55.5117
	97.7162	131.309		16.1923	12.2808
	69.9455	144.824		11.5224	29.2006
	180.939	270.887		2.63896	19.4044
	47.5231	96.678		26.3639	34.7545
	77.1079	105.127		12.323	26.523
	54.8284	228.834		11.4234	43.7279
	117.064	191.098		31.5598	55.8446
	49.1479	62.4357		15.9061	13.7624
	48.5395	114.151		1.35543	21.0442
	79.4927	154.189		5.63895	21.2533
	75.5293	179.278		5.15522	20.9826
	63.0399	191.775		2.23027	41.0664
	103.024	164.856		5.09701	28.1473
	74.1788	89.1361		31.018	47.2981
	15.2669	142.123		32.5457	47.8156
Mean	81.71	155.42		16.44	31.24
SEM	9.71	13.59		2.87	3.37

## Sheet: Fig 1F
	Amplitude			Charge
	PD	ND		PD	ND
	32.907	14.7468		8.12257	6.51791
	34.281	24.1836		11.3458	4.13292
	45.8807	35.4603		6.52732	8.59638
	59.0991	50.8805		10.0201	10.9044
	28.783	24.5159		13.4605	14.4282
	32.7994	20.3435		5.83556	9.16486
	37.7985	30.031		9.45241	5.80891
	75.1856	46.7667		7.55006	6.51862
	27.7725	17.9448		2.7235	2.91733
	57.8938	36.1384		11.7586	7.02097
	37.8589	26.208		6.38015	4.25168
	47.9837	33.9798		8.63575	4.00679
	26.333	22.2715		8.68405	7.68418
	38.2924	31.7464		10.8506	8.79639
	44.7998	26.206		14.2985	19.4001
	60.2996	46.1295		5.44041	3.44331
	43.4307	38.8549		13.9029	12.1349
	20.7984	19.6162		6.35564	9.65662
	38.0673	21.5681		1.5999	5.11404
	61.0928	48.6835		6.42892	3.71277
Mean	42.57	30.81		8.47	7.71
SEM	3.15	2.45		0.78	0.93

## Sheet: Fig 1H
	ON	OFF
	160.512	108.906
	252.863	134.644
	474.419	280.579
	209.366	182.834
	380.403	380.812
	269.098	329.789
	355.771	169.265
	336.103	156.9
	645.007	237.85
	541.901	203.474
	315.074	139.525
Mean	358.23	211.33
SEM	43.97	26.18

## Sheet: Fig 1I
	ON	OFF
	2.33	37.29
	1.25	45.67
	-2.37	59.25
	2.08	47.2
	-5.48	59.31
	1.36	61.54
	-0.94	34.94
	2.53	32.37
	-9.33	61.4
	2.94	51.45
	0.56	54.18
Mean	-0.46	49.51
SEM	1.17	3.27

## Sheet: Fig 1K
	PD	ND
	171.13	247.844
	176.807	192.848
	126.247	284.067
	219.819	234.985
	28.2413	111.976
	52.4206	119.614
Mean	129.11	198.56
SEM	30.73	28.77

## Sheet: Fig 1L
	PD	ND
	146.852	156.569
	227.12	118.736
	311.736	290.379
	475.713	472.56
	93.7409	76.775
	73.8286	97.1054
Mean	221.5	202.02
SEM	62.32	62.37

## Sheet: Fig 2B
OFF Ge
0.0582722	0.0849753	0.0804393	0.0786187	0.0748288	0.0754818	0.0700779	0.0706525	0.0706012	0.0596442	0.0430078	0.0372963	0.0355738	0.0341169	0.0354013	0.0381628	0.0434227	0.0454145	0.0456082	0.0491103	0.0514969	0.0451237	0.0339235	0.0211783	0.00846475	-0.00400739	-0.0128814	-0.020033	-0.0207036	-0.017542	-0.0119493	-0.00505419	0.00997595	0.0319744	0.0534181	0.0732732	0.0956605	0.104475	0.104182	0.0980192	0.0890345	0.071197	0.0556049	0.0426224	0.0325241	0.0351837	0.044151	0.0599348	0.069451	0.078707
-0.00142379	-0.0163681	-0.0165575	-0.017314	-0.0165951	-0.0153854	-0.019091	-0.0267413	-0.0312752	-0.0311231	-0.0163149	0.0395245	0.121112	0.224252	0.337843	0.431877	0.477725	0.49315	0.478481	0.450025	0.421046	0.395687	0.373093	0.351894	0.327919	0.304396	0.282002	0.256341	0.226381	0.20215	0.175682	0.153905	0.145009	0.138097	0.127414	0.118109	0.106466	0.0944914	0.0805084	0.0671394	0.0560437	0.0442597	0.029214	0.024455	0.0187896	0.00707928	-0.000470071	-0.00305237	-0.0111383	-0.0131878
0.0127199	0.00200469	-0.00153729	-0.00761819	-0.00988231	-0.0135416	-0.0186952	-0.0237704	-0.0279501	-0.027304	-0.0162674	-0.000952838	0.0133785	0.0362327	0.05576	0.0684798	0.0792874	0.0917059	0.0994995	0.108851	0.11773	0.126835	0.137404	0.149762	0.15895	0.172068	0.189013	0.208717	0.234668	0.26275	0.273052	0.271839	0.256634	0.225413	0.19178	0.175075	0.165133	0.160409	0.160829	0.155001	0.158734	0.172837	0.188144	0.200367	0.217595	0.222452	0.214284	0.207624	0.20184	0.191563
0.0014792	-0.00218629	0.0135602	0.0272935	0.0430985	0.0515767	0.0570808	0.0520266	0.045947	0.0469868	0.0542675	0.0468139	0.0341505	0.0289117	0.0219799	0.0165502	0.0185522	0.00794802	-0.0131798	-0.0440101	-0.0711099	-0.0817134	-0.0659841	-0.0550295	-0.0401331	-0.02535	-0.0166856	-0.0134544	-0.00199011	0.00789363	0.0171662	0.0345565	0.0513317	0.0759018	0.106427	0.138858	0.164994	0.193293	0.210974	0.214951	0.215245	0.217115	0.217808	0.217467	0.221406	0.22211	0.216393	0.203343	0.196976	0.200753
0.0109603	0.00584703	0.00549252	0.0150985	0.0219847	0.0415333	0.065959	0.0793898	0.0848172	0.100185	0.110067	0.112688	0.0930441	0.0582674	0.00393327	-0.0633546	-0.132051	-0.171283	-0.17936	-0.164851	-0.12561	-0.0832617	-0.0441643	-0.0093953	0.0127359	0.0226699	0.0337173	0.0624958	0.0862024	0.11161	0.134438	0.158055	0.165315	0.175645	0.199571	0.230179	0.261441	0.289943	0.310076	0.314787	0.303374	0.282381	0.255882	0.22933	0.196184	0.174221	0.163837	0.159186	0.147823	0.144945
-0.095755	-0.0848816	-0.0850484	-0.0903459	-0.0991915	-0.104176	-0.112046	-0.104476	-0.0911617	-0.075356	-0.0680022	-0.0493934	-0.0481683	-0.0442042	-0.0501467	-0.0476378	-0.0365007	-0.0153221	0.00530158	0.04123	0.0777501	0.104404	0.13401	0.164795	0.197232	0.240969	0.277668	0.301087	0.319682	0.340134	0.348342	0.361567	0.38345	0.408323	0.427007	0.437373	0.436201	0.43422	0.433589	0.424125	0.418664	0.410133	0.403203	0.385729	0.370995	0.351806	0.331662	0.304674	0.278531	0.244633
0.0622146	0.0392035	0.042672	0.0387648	0.0432788	0.052209	0.0488193	0.0431992	0.0320718	0.0229414	0.0174147	-0.000715326	-0.0507535	-0.136507	-0.247086	-0.35051	-0.410839	-0.412358	-0.351858	-0.253268	-0.146068	-0.0477718	0.04265	0.118534	0.182524	0.243062	0.299111	0.351624	0.39553	0.435143	0.477037	0.512914	0.532243	0.552128	0.566479	0.559706	0.556721	0.554017	0.545267	0.53739	0.529568	0.504265	0.475539	0.457595	0.443566	0.421738	0.403989	0.389709	0.366712	0.330642
0.00841664	0.0200195	0.0170872	0.0114339	0.0103552	0.0111799	0.010888	0.0179473	0.0276238	0.0268362	0.0176717	0.0159458	-0.000941867	-0.0233553	-0.0269798	-0.0362469	-0.0513749	-0.0425334	-0.00516179	0.0308213	0.104125	0.195727	0.294708	0.399358	0.516115	0.625666	0.715481	0.794276	0.855865	0.898309	0.915709	0.923016	0.93151	0.934267	0.916941	0.889601	0.86362	0.80944	0.745388	0.679981	0.622599	0.57056	0.535743	0.497789	0.466961	0.430312	0.395886	0.352259	0.310497	0.270349
0.041411	0.0299357	0.0192591	0.00720177	-0.000481904	-0.00183621	-0.00273032	0.00187692	0.0103236	0.0142644	0.0218055	0.0222697	-0.00132679	-0.0464226	-0.0974234	-0.128583	-0.123203	-0.0685104	0.0412943	0.200507	0.34635	0.461995	0.55182	0.624055	0.672422	0.708243	0.759666	0.82249	0.878093	0.917733	0.954761	0.976482	0.980427	0.961636	0.931405	0.897456	0.846131	0.791185	0.737979	0.673862	0.605006	0.546715	0.486854	0.433108	0.399808	0.373801	0.354899	0.343565	0.328372	0.306531
-0.00512031	-0.0140398	-0.00759918	-0.00348461	0.00204158	0.0148004	0.0248781	0.0272888	0.0336885	0.0703072	0.128831	0.219447	0.311099	0.425868	0.509352	0.56428	0.607648	0.678941	0.739457	0.799427	0.857433	0.897227	0.915018	0.890651	0.853703	0.82483	0.798122	0.759688	0.738782	0.732682	0.71742	0.708578	0.697987	0.673786	0.639318	0.610044	0.554658	0.489665	0.439957	0.392994	0.342394	0.30743	0.285854	0.262469	0.240912	0.225602	0.214436	0.209935	0.214081	0.215911
0.0443669	0.0468955	0.0299881	0.032151	0.033679	0.0459483	0.0713315	0.098078	0.121224	0.153098	0.185289	0.228673	0.284346	0.370801	0.48335	0.594688	0.690018	0.761825	0.794524	0.800127	0.816058	0.821706	0.816868	0.808038	0.775607	0.727271	0.680317	0.639035	0.590735	0.563246	0.523808	0.47138	0.421258	0.384237	0.333217	0.285318	0.238138	0.190492	0.143349	0.106944	0.0794644	0.0706625	0.0728366	0.0783064	0.0759695	0.0706991	0.0618658	0.0432027	0.0143297	-0.00781802
0.0780504	0.0461192	0.0287716	0.0157246	0.00683935	-0.00252239	-0.00447049	-0.00486603	-0.000903286	0.00561888	0.0259343	0.0483923	0.0767081	0.105916	0.168965	0.237609	0.312592	0.398569	0.480649	0.527345	0.563937	0.586654	0.588377	0.593832	0.61312	0.625836	0.627132	0.621614	0.602507	0.563753	0.526692	0.502578	0.475345	0.440958	0.412491	0.393232	0.379266	0.37616	0.377276	0.376143	0.365181	0.350207	0.335061	0.324924	0.314423	0.303957	0.287639	0.269081	0.250269	0.23605
0.131907	0.124997	0.125243	0.122336	0.120429	0.126522	0.134969	0.136511	0.130082	0.119205	0.101634	0.0998298	0.127054	0.203255	0.32664	0.459367	0.567617	0.653142	0.695815	0.696653	0.68894	0.688916	0.682516	0.668701	0.644348	0.610761	0.570439	0.537069	0.522531	0.499216	0.473539	0.451403	0.42337	0.38241	0.361504	0.355035	0.338067	0.324736	0.315943	0.295829	0.26766	0.240346	0.201448	0.172616	0.162318	0.163772	0.170544	0.190646	0.199235	0.190509
OFF Gi
0.0743908	0.0556907	0.0764675	0.0826232	0.0971294	0.113241	0.106859	0.0983941	0.0796154	0.061153	0.0493295	0.0420356	0.0312996	0.0304342	0.0249797	0.00505037	-0.013742	-0.0250855	-0.0305364	-0.0268781	-0.0161379	-0.0060346	0.00150912	-0.00543082	-0.023023	-0.0427268	-0.0627159	-0.0792583	-0.0851405	-0.0897562	-0.0808046	-0.0693344	-0.0593938	-0.0493814	-0.0346521	-0.0320433	-0.0270931	-0.0219681	-0.0228703	-0.0186134	-0.0108087	-0.0123905	-0.0184071	-0.0144458	-0.0138421	-0.0235188	-0.0285204	-0.026758	-0.0367669	-0.0559439
-0.0103783	-0.00983864	-0.0112773	-0.0108527	-0.00690956	-0.0071108	-0.00690273	-0.00897893	-0.00818891	0.00336324	0.0177919	0.0318698	0.0457107	0.0527818	0.043388	0.0318395	0.0139584	-0.0154782	-0.0401146	-0.0606796	-0.0766096	-0.0872102	-0.088347	-0.0935469	-0.106278	-0.123284	-0.1398	-0.154473	-0.165154	-0.175496	-0.182254	-0.177126	-0.17643	-0.172844	-0.166051	-0.162507	-0.166606	-0.159822	-0.144365	-0.132179	-0.116136	-0.100145	-0.0976533	-0.104666	-0.110903	-0.121626	-0.131317	-0.134547	-0.135699	-0.126104
0.0170031	0.0584176	0.0555001	0.056272	0.0501207	0.0529509	0.0479178	0.053154	0.062275	0.0637754	0.0568253	0.0591997	0.0581914	0.0512282	0.0433895	0.0298512	0.019812	0.00457083	-0.00942385	-0.0115526	-0.00748851	-0.00503003	-0.00265929	-0.0037855	-0.0135916	-0.024415	-0.0260385	-0.0231847	-0.00754072	0.0161348	0.039687	0.0539644	0.0757604	0.100119	0.12082	0.137494	0.154963	0.151699	0.135434	0.11114	0.0886201	0.0583696	0.0344074	0.018386	0.00557498	0.00698678	0.0166144	0.034582	0.0430432	0.0583443
0.0205375	0.0246163	0.0139773	0.00529948	-0.00575215	-0.00780068	-0.0142011	-0.0207095	-0.0203759	-0.0265686	-0.0338205	-0.0318159	-0.0343345	-0.0422467	-0.0482095	-0.0473616	-0.0437305	-0.0231223	0.0281111	0.114513	0.206332	0.302635	0.385972	0.428884	0.444243	0.442674	0.425572	0.403333	0.386303	0.357241	0.321103	0.292958	0.265542	0.231641	0.188926	0.150717	0.10178	0.0598727	0.0340536	0.0164539	0.00247902	-0.00801142	-0.0251211	-0.0454843	-0.0568435	-0.0583454	-0.0500992	-0.0384905	-0.0276472	-0.0222513
-0.121026	-0.113586	-0.112612	-0.105163	-0.0970323	-0.0831498	-0.0669001	-0.0391507	-0.0142322	0.0100887	0.0322919	0.0798426	0.12659	0.19378	0.265465	0.336866	0.403957	0.460103	0.487346	0.495802	0.49017	0.458382	0.418059	0.387294	0.369091	0.362765	0.359131	0.349672	0.330778	0.318372	0.303303	0.285626	0.269059	0.256471	0.247165	0.231582	0.20997	0.197926	0.188198	0.160021	0.137131	0.120665	0.11146	0.0948855	0.0850198	0.0787579	0.0677197	0.0484719	0.0364547	0.0248294
0.253425	0.258091	0.250187	0.241212	0.22427	0.214831	0.20462	0.192859	0.174495	0.153862	0.124607	0.124316	0.162234	0.270093	0.444637	0.631422	0.776523	0.884704	0.912704	0.861702	0.795051	0.737237	0.675723	0.616932	0.560563	0.500744	0.433821	0.364584	0.308249	0.260022	0.226721	0.202821	0.183158	0.16314	0.15528	0.147992	0.133382	0.120962	0.10872	0.0842412	0.0589686	0.036786	0.0125718	-0.00321763	-0.0106871	-0.0182753	-0.0257281	-0.0241574	-0.0254271	-0.0307395
0.0352295	0.0223472	0.0272932	0.0340027	0.0383862	0.057424	0.0860306	0.105697	0.127973	0.191781	0.277625	0.393158	0.529743	0.684975	0.811469	0.902573	0.944658	0.95396	0.923	0.866478	0.797921	0.721488	0.643384	0.569473	0.506438	0.445204	0.383857	0.323266	0.274018	0.223947	0.18356	0.159884	0.140037	0.114233	0.0891828	0.0685037	0.0472046	0.0315235	0.0183267	0.00953395	-0.000941121	-0.012151	-0.0216832	-0.0278786	-0.0376401	-0.0450386	-0.0491312	-0.0486829	-0.0304027	0.00283287
0.0288953	0.0160504	0.0353712	0.0461861	0.0543236	0.0649402	0.0607868	0.0475276	0.0438817	0.0463358	0.0670169	0.154046	0.278843	0.441917	0.623139	0.774066	0.851111	0.881601	0.857862	0.807328	0.752553	0.693152	0.631381	0.563222	0.489363	0.427075	0.377872	0.327933	0.27768	0.238032	0.193621	0.155636	0.137855	0.126192	0.113784	0.0990225	0.0811196	0.0580432	0.036474	0.0168857	0.00682003	-0.000582471	-0.0100297	-0.00769154	-0.00973559	-0.0215799	-0.035641	-0.0443792	-0.0620476	-0.0684164
0.0804439	0.0801983	0.0744857	0.0744454	0.0651594	0.0600169	0.0595341	0.0658221	0.0675828	0.0848259	0.108144	0.150872	0.199187	0.288858	0.409472	0.531695	0.637838	0.724378	0.765533	0.74312	0.709609	0.679726	0.66282	0.645934	0.638268	0.624875	0.599241	0.543286	0.473115	0.417521	0.362703	0.300877	0.259177	0.233793	0.204275	0.174644	0.144181	0.107074	0.0766721	0.0556576	0.0373462	0.0256377	0.0278063	0.0318681	0.0316033	0.0354429	0.0343528	0.0213724	0.000230848	-0.0157589
0.102355	0.0579751	0.0424015	0.0320468	0.0251155	0.0155804	0.00727214	-0.00334795	-0.0114665	-0.0165117	0.00730684	0.0433816	0.0911036	0.149359	0.23858	0.317968	0.389438	0.450534	0.477086	0.456925	0.425443	0.390606	0.353038	0.336837	0.352067	0.375136	0.377847	0.382787	0.386555	0.371819	0.355215	0.362951	0.365073	0.360815	0.3485	0.336353	0.318409	0.302113	0.276672	0.258808	0.229162	0.191505	0.149475	0.115354	0.081451	0.052473	0.0248001	0.00133918	-0.0239781	-0.0388926
0.00419546	0.0182199	0.0140997	0.00653075	0.0106131	0.00495721	-0.00254411	-0.00237765	0.00151437	-0.00783564	-0.0214952	-0.0142192	0.00932482	0.037943	0.0960484	0.168603	0.2254	0.258564	0.275281	0.271919	0.268255	0.264178	0.271354	0.286529	0.303718	0.329072	0.342561	0.343002	0.339458	0.315235	0.271944	0.234852	0.221149	0.217628	0.216602	0.209196	0.20536	0.184595	0.171134	0.158653	0.151384	0.144678	0.1521	0.146853	0.138542	0.125394	0.117737	0.0987669	0.0815775	0.0736526
0.0792808	0.0613552	0.0547288	0.0592036	0.0642607	0.0852654	0.112653	0.126703	0.135892	0.153438	0.162727	0.165489	0.173773	0.189158	0.194873	0.1929	0.18968	0.188778	0.185651	0.185051	0.200669	0.209796	0.207616	0.210532	0.208537	0.204246	0.206808	0.241132	0.268677	0.298144	0.318313	0.340721	0.33189	0.329124	0.341736	0.3576	0.364087	0.367266	0.359832	0.334812	0.295031	0.250884	0.203833	0.151426	0.0950024	0.0521242	0.0282771	0.0154054	0.00263404	-0.0012608
-0.0185383	-0.011621	-0.00931257	-0.0102288	-0.0131552	-0.0210206	-0.0301333	-0.0489567	-0.0647992	-0.0720248	-0.0641719	-0.0549477	-0.0472235	-0.0294894	-0.0179972	-0.0202454	-0.0241496	-0.0227282	-0.0241284	-0.0184297	-0.0121104	-0.000840115	0.0180918	0.0452675	0.0703487	0.0966165	0.127379	0.15884	0.195521	0.237641	0.262574	0.264998	0.250051	0.216837	0.16865	0.136142	0.115357	0.0947776	0.0680505	0.0376404	0.0291387	0.0378207	0.0513481	0.0702822	0.0905442	0.0845618	0.0590041	0.0360627	0.00940914	-0.0179991
[truncated: 347 more columns]

## Sheet: Fig 2C
Excitatory RF
0.00301593	0.00617859	0.00967172	0.0124073	0.0142161	0.0140894	0.0121099	0.00920893	0.00528214	0.00127532	-0.0023366	-0.00509196	-0.0079974	-0.0102475	-0.0113421	-0.0119513	-0.0114332	-0.0105596	-0.00948613	-0.00811522	-0.00714791	-0.00743503	-0.00762375	-0.00816348	-0.00973694	-0.0111324	-0.011541	-0.0118882	-0.0115472	-0.0100363
-0.00921462	-0.00805961	-0.00664789	-0.00618335	-0.00643018	-0.00676481	-0.00623662	-0.00519306	-0.00406664	-0.00229973	-0.000782768	0.00012244	0.000292594	0.00102724	0.00225654	0.00447872	0.00679567	0.00922878	0.0113746	0.0128694	0.0137998	0.0148012	0.0160752	0.017292	0.0195831	0.0214711	0.0222671	0.0225436	0.0222564	0.0206923
0.00023142	-0.00234047	-0.00532052	-0.00822258	-0.0101923	-0.0122505	-0.0135518	-0.0142232	-0.0139814	-0.0134432	-0.0112305	-0.00758757	-0.00273621	0.00202857	0.0064798	0.00868865	0.0103399	0.0108718	0.0103692	0.00893651	0.00689355	0.00361909	-0.000456364	-0.00423975	-0.00787753	-0.00970655	-0.0114399	-0.0118295	-0.0118288	-0.0107705
-0.000408286	0.00300103	0.00588866	0.00711362	0.00738159	0.00616999	0.00459661	0.00292929	0.00196662	0.00248181	0.0047641	0.00730817	0.00998169	0.0136464	0.0162485	0.0168046	0.0157885	0.0144794	0.0117655	0.00903218	0.00551053	0.00230302	-0.00220404	-0.00584984	-0.00938937	-0.0105891	-0.0107676	-0.00862552	-0.00652734	-0.00312076
-0.00479801	-0.00398253	-0.00330602	-0.00264224	-0.00209899	-0.00271957	-0.00489768	-0.00716226	-0.00976732	-0.0113039	-0.0114955	-0.0104856	-0.00812664	-0.0049956	-0.00206875	0.00126742	0.00461767	0.00685038	0.00992582	0.012428	0.0134981	0.0135775	0.0131171	0.0108811	0.00688572	0.00219314	-0.00228409	-0.00633704	-0.0108773	-0.012239
0.0145277	0.0196222	0.0234227	0.0253669	0.0260276	0.0252215	0.0225225	0.0203215	0.0181645	0.0152469	0.010881	0.00719143	0.00140308	-0.00378864	-0.00838686	-0.0118675	-0.0148798	-0.0158482	-0.0162544	-0.0146602	-0.0111035	-0.00690851	-0.00254175	0.00099949	0.00249153	0.00291201	0.00345131	0.00325279	0.00376769	0.00483742
0.00536977	0.00322913	-0.00011228	-0.00265851	-0.00502744	-0.00660868	-0.00830492	-0.00986355	-0.0125143	-0.0155787	-0.0194868	-0.0235427	-0.0281874	-0.032463	-0.0374643	-0.0415605	-0.0444668	-0.0444672	-0.0430188	-0.0389306	-0.0324998	-0.0250204	-0.0190198	-0.0126148	-0.00714333	-0.00262249	0.000969078	0.0040218	0.00675255	0.0079171
0.00718517	0.00769669	0.0094658	0.0125513	0.0167204	0.0191757	0.0194019	0.0175036	0.012845	0.00488314	-0.00465038	-0.0146917	-0.0249915	-0.0359774	-0.0463822	-0.0559933	-0.0637051	-0.0686903	-0.0690609	-0.0645054	-0.0555781	-0.0443098	-0.0328565	-0.0225556	-0.0142836	-0.00824463	-0.00419609	-0.00148178	0.00120657	0.00012189
0.0374633	0.0400485	0.042531	0.0451187	0.047508	0.0483851	0.047213	0.0435459	0.0378761	0.0279875	0.0153948	0.000144283	-0.0172104	-0.0375014	-0.0597548	-0.0825438	-0.104031	-0.121471	-0.132667	-0.135179	-0.128641	-0.113162	-0.0925057	-0.0685048	-0.0438911	-0.0216526	-0.00447807	0.00785518	0.0186669	0.0211712
0.0342844	0.0383117	0.0407778	0.0421533	0.0411939	0.0400617	0.0382554	0.0364039	0.0332703	0.0296947	0.022354	0.0114358	-0.00376877	-0.023482	-0.0472784	-0.0740472	-0.103436	-0.132784	-0.159399	-0.180739	-0.192748	-0.191464	-0.175981	-0.148065	-0.111908	-0.0741596	-0.0423451	-0.0195416	-0.00125545	0.001058
0.0150334	0.0162252	0.0175895	0.018325	0.0192549	0.0193794	0.0201864	0.0215488	0.021558	0.0196518	0.0168313	0.0129054	0.00703389	0.000324752	-0.00758288	-0.0171046	-0.0283688	-0.0413593	-0.0554411	-0.0685338	-0.0789016	-0.0836222	-0.0805734	-0.0695768	-0.0525171	-0.03257	-0.0155631	-0.00273995	0.00813822	0.0100514
0.0202617	0.0171102	0.0141228	0.0109235	0.0086819	0.00681608	0.00611262	0.00496995	0.00409095	0.002676	0.0012803	-5.05872e-05	-0.00113701	-0.0025521	-0.00394433	-0.00558962	-0.00593804	-0.0063212	-0.00591611	-0.00597206	-0.00624322	-0.0074729	-0.00872939	-0.0106481	-0.0116775	-0.0121673	-0.0122983	-0.0122368	-0.0115873	-0.0114874
0.00400894	0.00143126	-0.00294505	-0.0074263	-0.0106699	-0.0130896	-0.014195	-0.0147749	-0.0150367	-0.015957	-0.0163276	-0.01636	-0.0154391	-0.0147082	-0.0133863	-0.0117595	-0.0107652	-0.0100388	-0.00897655	-0.00858458	-0.00950073	-0.0108339	-0.0120562	-0.0115157	-0.0101751	-0.00744272	-0.00328446	0.00133689	0.00511098	0.00950587
-0.00219077	-0.00148735	-0.00143234	-0.000658015	0.000438176	0.00182989	0.00327055	0.00532806	0.00706868	0.00924709	0.0108049	0.0125339	0.0136116	0.014547	0.0153798	0.0155117	0.0148171	0.014162	0.0127474	0.0111979	0.0106698	0.00969844	0.00808574	0.00707535	0.00548058	0.00340882	0.00105288	0.000182621	-0.00129572	-0.000119702
-0.012551	-0.012406	-0.0104519	-0.00850041	-0.00640542	-0.00365245	-0.00134818	0.000563558	0.00228777	0.00384138	0.00465292	0.00660285	0.00852978	0.00978938	0.0106545	0.0115841	0.0110665	0.0106563	0.0112111	0.0117214	0.0120758	0.0115202	0.00999961	0.00820971	0.005597	0.00362748	0.00284594	0.00215702	0.00197631	0.000147475
0.000994293	0.000442518	-0.000134695	3.56286e-05	-9.09782e-05	0.000508244	-0.000315207	-0.000592528	-0.00137377	-0.00186754	-0.00288531	-0.00356097	-0.00263538	-0.000858932	0.00207431	0.00512656	0.00752465	0.00755409	0.00708773	0.00504441	0.00404572	0.00335149	0.0039142	0.00321008	0.00265686	0.00185292	0.00119103	0.000340587	0.000854633	0.00127665
-0.00326909	-0.00530577	-0.00745086	-0.00911956	-0.00984938	-0.0107863	-0.0107094	-0.0108072	-0.0113829	-0.0130425	-0.0140848	-0.0142208	-0.0143322	-0.0139664	-0.0131421	-0.0126876	-0.0130675	-0.0133084	-0.0135778	-0.0146146	-0.0157718	-0.0169953	-0.0178297	-0.0185287	-0.0170268	-0.0147962	-0.0111022	-0.00632063	-0.00181287	0.00482148
-0.00302397	0.000670311	0.00432184	0.00727667	0.00828004	0.00799292	0.00616113	0.00339556	0.00123328	0.00211756	0.00470038	0.00950674	0.0147005	0.0199868	0.0230886	0.0240499	0.0227998	0.0206821	0.0173422	0.0135715	0.0104285	0.00690213	0.00394475	0.000850771	-0.00221813	-0.00487618	-0.00619837	-0.00763392	-0.00792823	-0.00726866
Spiking RF
-0.0214083	0.0149555	0.0280159	0.0376414	0.0381517	0.0242817	0.0115633	-0.00282149	-0.0145046	-0.0148864	-0.0136003	-0.0168075	-0.0180899	-0.0230962	-0.0322078	-0.0374682	-0.0341318	-0.0188508	-0.00407911	0.000930753	0.00247144	0.000928306	-0.0090923	-0.0147503	-0.0138582	-0.0125755	-0.00846661	-0.0033309	0.00145898	0.0132289
-0.00771435	-0.00792263	-0.0158047	-0.0179904	-0.0143987	-0.0192862	-0.0248097	-0.0246772	-0.0299405	-0.0368704	-0.0376338	-0.0331385	-0.0223498	-0.00860731	0.00281517	0.00974798	0.00911185	-0.00206131	-0.0134882	-0.019519	-0.024657	-0.0261986	-0.0214446	-0.0211932	-0.0258218	-0.0295449	-0.0336578	-0.0330181	-0.0321107	-0.0218287
0.0123334	-0.00477352	-0.0184636	-0.030145	-0.0334853	-0.0219299	-0.00575008	0.00901644	0.0191639	0.0226401	0.0190459	0.00774418	-0.00111436	0.00338345	0.00928559	0.0106903	0.0133795	0.0123425	0.012205	0.0156724	0.0155549	0.0136367	0.016465	0.015567	0.00721903	0.00272185	0.00490837	0.0072278	0.00295755	0.00916834
0.043059	0.0443403	0.0287165	0.0163227	0.00406031	-0.00923354	-0.0207196	-0.0244639	-0.0225286	-0.0208475	-0.013879	-0.0023924	0.00574533	0.0076826	0.00896832	0.00987212	0.00458	-0.00368266	-0.00329659	-0.000714876	-0.00239023	0.00161281	0.0170966	0.0294852	0.0354263	0.0404591	0.0356825	0.0207193	-0.0025526	-0.0234034
0.0242327	0.0229472	0.00151092	-0.0131229	-0.0327619	-0.0418763	-0.0339189	-0.0239073	-0.0181309	-0.0140217	-0.0160729	-0.029034	-0.0423816	-0.0436655	-0.0376336	-0.0247978	-0.00747036	0.0044675	0.0119151	0.0212864	0.0278325	0.0289875	0.0269329	0.0212843	0.00947451	-0.00503032	-0.0161968	-0.0195335	-0.0189767	-0.0149125
0.0575804	0.0425533	0.0428922	0.039157	0.0342785	0.0299145	0.0255455	0.0164165	0.0121703	0.0146086	0.00509306	-0.0113655	-0.0212653	-0.0359143	-0.0549337	-0.058278	-0.0497891	-0.0434768	-0.0454049	-0.0410432	-0.0284494	-0.026391	-0.0221444	-0.00568349	0.00383711	0.00114844	-0.000387218	-0.00591007	-0.0171681	-0.0233531
0.0272696	0.0342518	0.029094	0.034628	0.0424878	0.0432589	0.0414552	0.0431162	0.040774	0.0276478	0.0129917	-0.0023135	-0.0239231	-0.0496533	-0.0714015	-0.0905679	-0.107931	-0.11952	-0.12285	-0.117289	-0.0997766	-0.0760889	-0.0561417	-0.0402156	-0.0262325	-0.0157011	-0.00554494	0.0082323	0.0220258	0.0323364
0.0473184	0.0666145	0.0765523	0.0865898	0.0919765	0.095551	0.096557	0.0934411	0.0837826	0.0616574	0.0292298	-0.00913459	-0.0515059	-0.0925983	-0.134739	-0.176103	-0.201762	-0.213131	-0.220893	-0.21357	-0.188577	-0.15828	-0.130034	-0.099986	-0.0647833	-0.0361773	-0.0253586	-0.0162094	-0.00766075	0.000948226
0.0349203	0.049471	0.0754647	0.0844621	0.0941077	0.097326	0.0920329	0.0836583	0.0707789	0.0510421	0.0173878	-0.032239	-0.0872726	-0.140226	-0.200476	-0.257612	-0.306659	-0.352633	-0.387405	-0.398626	-0.385109	-0.347226	-0.284869	-0.220586	-0.161192	-0.106683	-0.0606818	-0.0335034	0.00316144	0.0110384
0.0898495	0.0737394	0.067534	0.0672455	0.0694075	0.0749313	0.08265	0.0811207	0.0714915	0.0556863	0.0308735	-0.0025693	-0.0422104	-0.0877637	-0.14435	-0.204152	-0.265234	-0.325274	-0.377609	-0.420459	-0.456358	-0.476294	-0.47449	-0.441165	-0.368856	-0.2698	-0.164198	-0.07493	0.0113832	0.0261672
0.0694658	0.0758846	0.0753712	0.0839777	0.0895021	0.0902717	0.0932173	0.0921823	0.0847276	0.0827982	0.0812564	0.0669992	0.0449049	0.0194696	-0.0209941	-0.0785452	-0.143424	-0.213957	-0.29477	-0.382141	-0.465401	-0.527968	-0.560731	-0.553665	-0.490965	-0.378418	-0.253672	-0.144083	-0.023282	-0.00316044
0.0124877	0.00519234	0.0127316	0.0106852	0.00890552	-0.00148416	-0.0158557	-0.0157083	-0.0123579	-0.0159526	-0.0123583	-0.00813985	-0.0185761	-0.030924	-0.0332414	-0.0322153	-0.0298862	-0.0242093	-0.0173945	-0.0116113	-0.0125072	-0.0224062	-0.0333305	-0.0400133	-0.0434877	-0.0456715	-0.0418095	-0.0342334	-0.0339341	-0.0273166
-0.0199708	-0.0311128	-0.01676	-0.0216929	-0.0288	-0.034995	-0.0444218	-0.0525555	-0.0472927	-0.0345778	-0.0210791	-0.00742097	0.00326594	0.00973157	0.0208584	0.0342729	0.035574	0.0390795	0.0487449	0.052064	0.0515197	0.0567765	0.0601317	0.057835	0.0539887	0.0471802	0.0366306	0.0251738	0.011083	-0.00454333
-0.00247449	9.1725e-05	-0.000293496	-0.00491285	-0.00632355	-0.000804896	-0.00106063	-0.00490968	-0.00183007	0.00330201	0.00253142	0.000477683	0.00445542	0.00792037	0.00535385	0.00920314	0.0190837	0.0212649	0.0193396	0.0228042	0.021521	0.0212645	0.0275524	0.0296058	0.0258849	0.0201109	0.0109999	0.00445455	0.00116026	0.00907089
0.00734659	-0.00035032	-0.0130634	-0.0180703	-0.020127	-0.0273211	-0.0314312	-0.0266813	-0.0266843	-0.0268144	-0.0178272	-0.0157732	-0.0198808	-0.0157701	-0.0129438	-0.0144837	-0.0128153	-0.0121754	-0.0196235	-0.0180832	-0.00293341	0.0118325	0.0209503	0.031607	0.0373841	0.0269844	0.0158144	0.0145295	0.00348889	0.0086249
0.00852111	0.00873335	0.0139114	0.0101899	0.0104468	0.00505767	-0.0070054	-0.0125221	-0.00905375	-0.00558596	-0.0073811	-0.00712467	-0.00212035	-0.00289274	-0.008285	-0.014317	-0.0176548	-0.0156041	-0.00418215	0.0105778	0.0212294	0.0284163	0.0304684	0.0257161	0.0221179	0.0272477	0.0310959	0.0187752	0.00701157	-0.040901
0.0146055	-0.00918181	-0.015868	-0.0204969	-0.018311	-0.0123963	-0.00943897	-0.0109819	-0.0135535	-0.0172824	-0.0189539	-0.018311	-0.0150965	-0.011882	-0.0100819	-0.00841033	-0.00571015	0.00444767	0.0120339	0.0161485	0.0251491	0.0332496	0.0302923	0.0250205	0.0236061	0.0196201	0.0156341	0.0139626	0.0191058	0.0094623
0.00824082	0.0011377	0.00576039	0.00627327	0.00794561	0.0168325	0.0221239	0.0135119	0.0059219	0.00424688	-2.35409e-05	-0.000446565	0.00969069	0.0216404	0.0263938	0.0275548	0.0241005	0.0115213	-0.00195686	-0.0151693	-0.024523	-0.0277148	-0.0271939	-0.0269473	-0.0243963	-0.0231331	-0.0263638	-0.0212254	-0.0164316	-0.000759974

## Sheet: Fig 2D
	Excitatory RF	Spiking RF
	2.95835	2.48495
	11.4121	4.36467
	5.7591	4.3215
	6.27545	3.27809
	2.96686	3.47715
	8.78002	3.79793
	7.2442	4.3516
	5.02693	3.09341
	4.06472	6.41114
	2.88424	3.79936
	3.10376	4.02005
	3.63974	3.82354
	3.58586	3.92434
		3.10403
		6.62571
Mean	5.21	4.06
SEM	0.73	0.29

[truncated: 16 more sheets: Fig 2F, Fig 2G, Fig 3C, Fig 3D, Fig 4C, Fig 4F, Fig 5B, Fig 5C, Fig 5D, Fig 5F, Fig 5G, Fig 5H, Fig 6D, Fig 6F, Fig 6H, Fig 6I 6J]
