# Supplementary material for: Asymmetric connections with starburst amacrine cells underlie the upward motion selectivity of J-type retinal ganglion cells
Source: PLoS Biol. 2023 Sep 18;21(9):e3002301. doi: 10.1371/journal.pbio.3002301 (PMC10538761; doi:10.1371/journal.pbio.3002301)
Supplement: S2 Data — (XLSX) [file pbio.3002301.s013.xlsx]

## Sheet: Fig S1B
0.0654028	0.0463516	0.0346343	0.0234523	0.0169006	0.0190704	0.0204257	0.0169178	0.0118421	0.00411531	-0.00696325	-0.0180838	-0.019117	-0.0125324	0.00183894	0.0139738	0.0292342	0.038591	0.0426159	0.0415491	0.0416642	0.037639	0.0332791	0.0285907	0.0226381	0.0149511	0.00867144	0.00156904	-0.00147422	-0.000118653	0.00924812	0.0248043	0.0455033	0.0681252	0.0813131	0.0878907	0.0908095	0.0845775	0.0720346	0.067725	0.0619937	0.0565446	0.0589176	0.0589886	0.0565582	0.0514508	0.0449995	0.0374684	0.0341302	0.0285839
0.0022689	0.0112899	0.0216617	0.0272412	0.0291654	0.03062	0.0299871	0.0375413	0.0485568	0.060364	0.0634809	0.0639054	0.0543785	0.0391033	0.0309061	0.0364198	0.0544363	0.0691324	0.0865308	0.0992782	0.10127	0.0933388	0.0900945	0.0948591	0.102921	0.115489	0.130457	0.153484	0.169758	0.173404	0.170119	0.161588	0.143983	0.124737	0.115853	0.117768	0.122136	0.132201	0.140472	0.145597	0.1407	0.131242	0.115632	0.104043	0.0961874	0.0864762	0.0804717	0.0715383	0.0613856	0.0530901
-0.0136168	-0.00532853	-0.00288227	-0.00151876	0.0080449	0.0197009	0.0275824	0.0316816	0.0359032	0.0248967	0.0109226	0.00119175	-0.00443536	-0.00894065	-0.00914537	-0.00982546	-0.00745248	0.0052455	0.0343642	0.0735113	0.119222	0.174014	0.219684	0.249002	0.270409	0.284618	0.289047	0.296594	0.310086	0.321542	0.328366	0.335591	0.339609	0.338649	0.336899	0.339489	0.331085	0.313435	0.29833	0.277346	0.251308	0.229079	0.208221	0.1823	0.162928	0.152929	0.143073	0.133554	0.126351	0.115723
0.0477599	0.0510711	0.0458199	0.0446082	0.0473499	0.0490892	0.0489765	0.0441636	0.0412113	0.0345579	0.0330885	0.0353521	0.0412991	0.0558929	0.0777551	0.108966	0.155521	0.206993	0.261287	0.311859	0.356377	0.389917	0.435986	0.478649	0.522502	0.561964	0.592673	0.606712	0.61297	0.606651	0.597825	0.588694	0.564017	0.526665	0.484047	0.440886	0.398774	0.365815	0.336958	0.315176	0.294672	0.272006	0.24892	0.22887	0.211525	0.197703	0.189014	0.18384	0.174253	0.160054
0.0747138	0.0914854	0.0975731	0.104817	0.103347	0.0954827	0.0819395	0.070105	0.0517878	0.040154	0.0384143	0.044551	0.052951	0.0736154	0.108707	0.173164	0.276251	0.393272	0.516596	0.62804	0.714355	0.769006	0.82707	0.87404	0.911138	0.94628	0.974303	0.971365	0.964651	0.969195	0.958853	0.945207	0.92914	0.900703	0.85693	0.811564	0.752036	0.691892	0.633271	0.578443	0.529859	0.488373	0.450982	0.420861	0.38441	0.342175	0.303444	0.268429	0.233387	0.20706
0.0775835	0.0836281	0.081072	0.0794921	0.0792416	0.0824784	0.0839603	0.0886066	0.0886085	0.0818402	0.0777122	0.0762029	0.0767383	0.0984101	0.139035	0.187289	0.258652	0.337096	0.398589	0.454311	0.504402	0.539062	0.572533	0.604541	0.622478	0.634345	0.644092	0.649584	0.660771	0.686587	0.708993	0.720911	0.721034	0.709521	0.676275	0.636897	0.591767	0.549547	0.505573	0.471036	0.433708	0.3978	0.364025	0.335746	0.30666	0.281487	0.256819	0.229413	0.201044	0.169845
-0.0204518	-0.0329906	-0.0377803	-0.0459032	-0.0459956	-0.0447943	-0.0452125	-0.0448695	-0.0429061	-0.0439469	-0.0403458	-0.0324516	-0.022786	-0.00590663	0.0207413	0.0690712	0.137176	0.214605	0.291322	0.3643	0.418493	0.460387	0.508208	0.551763	0.592325	0.620597	0.632657	0.629165	0.613813	0.579976	0.543406	0.514135	0.48026	0.448322	0.421027	0.398132	0.369805	0.335489	0.301945	0.273993	0.2466	0.216406	0.201372	0.19022	0.180857	0.171328	0.168246	0.157533	0.143722	0.12589
0.0952487	0.0764607	0.065515	0.0546784	0.0445014	0.0393039	0.0359289	0.0289176	0.0249081	0.0208229	0.0121332	0.0083205	0.0140959	0.0278753	0.0565052	0.0984292	0.136732	0.168836	0.206204	0.248458	0.281583	0.310147	0.345982	0.365441	0.364386	0.358393	0.362038	0.356504	0.345574	0.333703	0.325263	0.309435	0.284687	0.26358	0.251446	0.237308	0.221971	0.214101	0.208768	0.201316	0.191361	0.176663	0.162184	0.152716	0.136921	0.125851	0.117466	0.104972	0.0872507	0.0737258
0.0153813	0.0288753	0.0423294	0.0533239	0.0631582	0.0637732	0.0737628	0.0774117	0.0845378	0.0936545	0.101414	0.102813	0.105544	0.100969	0.0973866	0.0987423	0.104756	0.113511	0.130707	0.152411	0.178202	0.204113	0.231834	0.261189	0.288912	0.306585	0.317066	0.318555	0.312265	0.299461	0.284412	0.267104	0.25208	0.232719	0.212293	0.194502	0.177851	0.162612	0.154573	0.149494	0.141791	0.133067	0.120242	0.103558	0.0872429	0.0696431	0.0525174	0.0402079	0.0313947	0.0235203
0.00945997	0.0202677	0.0210822	0.0277028	0.0348299	0.0353383	0.0395753	0.0484604	0.0519725	0.0616075	0.0722237	0.0838631	0.0988676	0.10994	0.111449	0.113281	0.11447	0.107585	0.101957	0.0969786	0.0901217	0.0837599	0.0780542	0.0740239	0.0744589	0.0755419	0.0777314	0.084297	0.0905764	0.0884537	0.0841857	0.0750911	0.0638215	0.058553	0.0607011	0.0639727	0.063584	0.0614172	0.0529712	0.0396872	0.0253537	0.0128235	0.00141353	-0.00748625	-0.0127603	-0.018043	-0.0194093	-0.0196854	-0.0180011	-0.0180187
0.0234657	0.0152257	0.0054818	0.0105482	0.0212252	0.0331508	0.0481666	0.0587571	0.0585342	0.0546124	0.0505568	0.0467624	0.0496029	0.0547371	0.0584655	0.0642824	0.0679689	0.0674491	0.0680531	0.0717372	0.0823715	0.103582	0.127858	0.148143	0.169269	0.182979	0.182925	0.181415	0.177014	0.171183	0.167725	0.169674	0.163694	0.158622	0.144787	0.12692	0.107246	0.0911291	0.0764928	0.0672588	0.0602412	0.0532054	0.0468067	0.041684	0.0362736	0.0274852	0.018548	0.0108683	0.00632447	0.00495878
0.00522573	0.00330926	0.00813886	0.0113504	0.0144952	0.0139942	0.0124826	0.0112942	0.0133684	0.0137116	0.0168587	0.019018	0.0190405	0.0158852	0.0107689	0.00660466	0.00540885	0.00769705	0.00603774	0.00787951	0.00854945	0.0035206	-0.00376092	-0.00611312	-0.00842426	-0.0103661	-0.00710576	-0.00534253	-0.00498653	-0.00260832	0.00182428	0.00443936	0.00605646	0.00479974	0.0110691	0.0162236	0.0160937	0.0139975	0.0156236	0.00860963	0.000216769	-0.00339337	-0.00222457	0.00061	0.0015343	0.00493066	0.0112999	0.0149835	0.0190284	0.0299997
-0.0135751	-0.020535	-0.0210107	-0.0223738	-0.0211459	-0.021482	-0.0218398	-0.0184207	-0.0153707	-0.00919388	-0.00323495	0.00214674	0.0089048	0.0172664	0.0215256	0.023632	0.0239662	0.0217776	0.0213144	0.0202234	0.0186111	0.0248068	0.029861	0.034218	0.0430477	0.0617062	0.0781249	0.0945736	0.101081	0.107299	0.115728	0.123335	0.134823	0.147605	0.154059	0.149103	0.138881	0.122238	0.107182	0.0954274	0.0810468	0.0655689	0.0486648	0.0332666	0.020999	0.0152876	0.0132782	0.0199112	0.0328787	0.0387254
[truncated: 347 more columns]

## Sheet: Fig S2A
PTX+STR
0.0281705	0.0205824	0.0178739	0.0140716	0.0116274	0.00983867	0.00912477	0.00769955	0.0072171	0.00770268	0.0097413	0.0106647	0.0113304	0.0121182	0.0124006	0.0113979	0.0100823	0.00963272	0.00880456	0.00676381	0.00357598	0.000664514	-0.000929808	-0.000510894	0.00282576	0.00794952	0.014154	0.019007	0.0217862	0.0223965	0.0219608	0.0203866	0.0181911	0.0172385	0.0171633	0.0165599	0.0151279	0.0133568	0.0105805	0.00915884	0.0083248	0.00769913	0.00813487	0.0081311	0.00736184	0.00751769	0.0077416	0.00654549	0.00528898	0.00332607
-0.00756472	-0.00894557	-0.00954631	-0.0093458	-0.00658699	-0.00302715	0.00132776	0.00622369	0.0105214	0.0126093	0.0129175	0.0119115	0.010268	0.00815435	0.00673134	0.00697336	0.00767358	0.00928689	0.00981927	0.00802907	0.00385355	-0.00315732	-0.0106315	-0.0163874	-0.0191461	-0.0192027	-0.0172203	-0.013867	-0.0109612	-0.00940984	-0.00894705	-0.0081389	-0.00718061	-0.00695978	-0.00618788	-0.00488009	-0.0025407	-0.000795861	0.000547657	0.000805983	0.0015353	0.000511728	-0.000292763	0.000323315	0.00254732	0.00594343	0.0116663	0.0178106	0.0238264	0.0277074
0.00794878	0.0128072	0.0121592	0.0112107	0.0074014	0.00284494	-7.76254e-05	-0.000767527	-0.000365739	0.00187562	0.00369585	0.00441544	0.00444799	0.00317199	0.00259494	0.00346074	0.00567863	0.00990859	0.0163669	0.0233551	0.0311487	0.0377196	0.042285	0.0455179	0.0460289	0.0427554	0.0393611	0.0346034	0.0301	0.027577	0.0266761	0.0250934	0.0237102	0.0209847	0.0148631	0.00860493	0.00275169	-0.00232321	-0.00458703	-0.00223564	0.00182903	0.00601668	0.0104538	0.0141391	0.0173098	0.0187298	0.019786	0.0203929	0.0188668	0.0158097
0.0115642	0.0154261	0.0171668	0.0207061	0.0245434	0.0288111	0.0320885	0.0321701	0.0291436	0.0240027	0.0179073	0.0131104	0.0119853	0.0124712	0.0150132	0.016746	0.0181498	0.0190851	0.0177008	0.0131532	0.0101263	0.00803256	0.00580764	0.00576727	0.00837743	0.0104769	0.0101886	0.00865244	0.0064904	0.00317409	-0.000821826	-0.00389308	-0.0064299	-0.00892181	-0.0111515	-0.0134524	-0.0150685	-0.0144829	-0.011447	-0.00786394	-0.00273488	0.00273124	0.00719746	0.0102413	0.0124756	0.0131205	0.0122118	0.010526	0.00769743	0.00511943
-0.0202457	-0.0186167	-0.0144167	-0.0100554	-0.00585708	-0.00355573	-0.00281042	-0.00406964	-0.00819769	-0.0122512	-0.0144799	-0.01528	-0.0144552	-0.0118579	-0.00808493	-0.00466881	-0.00216407	-0.000495164	0.000416384	-0.000555586	-0.00409859	-0.00778821	-0.0113474	-0.0146769	-0.0166369	-0.0149052	-0.012165	-0.00784241	-0.00272863	0.00223929	0.00444319	0.00543248	0.00331175	1.90295e-05	-0.00481152	-0.00817479	-0.0102287	-0.0096503	-0.00875938	-0.00545096	-0.0022177	-0.000174477	0.00012265	-0.000341104	-0.00224626	-0.00481857	-0.00683703	-0.00867304	-0.00993854	-0.011287
0.0122147	0.00945924	0.00265085	-0.00329657	-0.00816191	-0.0100774	-0.00984102	-0.00768198	-0.0046091	-0.00194037	-0.000624127	0.00014086	0.000303394	0.000744107	0.000391168	0.000397939	0.000479679	0.000661413	0.00094869	0.000124493	-0.00249048	-0.00702535	-0.0111827	-0.0143496	-0.0147645	-0.0127266	-0.00765718	-0.000741478	0.00632275	0.0128279	0.0188775	0.022698	0.0228004	0.0202237	0.0148877	0.00715809	-0.000881304	-0.00763553	-0.0123955	-0.0156143	-0.0166125	-0.0159916	-0.0146215	-0.0116933	-0.00707288	0.000243104	0.00883305	0.0185757	0.0259682	0.0318121
-0.0171296	-0.0121694	-0.00970071	-0.0082089	-0.00697922	-0.00732581	-0.00717184	-0.00513948	-0.00256278	-4.42213e-05	0.002173	0.00368368	0.00364894	0.00330813	0.00173996	0.000549354	0.000378233	0.000268497	0.00071214	0.00239647	0.00304506	0.00324901	0.0027794	0.00183485	0.000874478	-0.000881832	-0.00357658	-0.00660581	-0.0108715	-0.0168962	-0.0222138	-0.0271965	-0.0314197	-0.0335212	-0.0349283	-0.0356332	-0.0363034	-0.0372573	-0.040368	-0.0431804	-0.0450584	-0.0453487	-0.0434717	-0.039471	-0.0330506	-0.0270143	-0.0223607	-0.0183697	-0.0143223	-0.0125149
-0.0156617	-0.0233812	-0.0257237	-0.0279939	-0.0262286	-0.0234389	-0.0203858	-0.0169763	-0.0140816	-0.0125131	-0.0101388	-0.00742517	-0.00481273	-0.00150604	0.000691451	0.00176607	0.00194702	0.00314879	0.00406711	0.00534961	0.00708865	0.0093991	0.010093	0.0109413	0.013092	0.015438	0.0192015	0.0232928	0.0268275	0.0288858	0.0290853	0.026119	0.0218845	0.0173384	0.0120247	0.00758216	0.00517132	0.00425868	0.00400019	0.00356981	0.00259947	-0.00106799	-0.00781996	-0.0173792	-0.0275618	-0.0373286	-0.0445536	-0.0483957	-0.0485569	-0.045879
-0.000181947	0.00550993	0.0104943	0.0146888	0.017458	0.0190568	0.020742	0.0217378	0.0231688	0.0250467	0.0264956	0.0284002	0.0295915	0.0295	0.02923	0.0286506	0.0267186	0.024709	0.023363	0.0218917	0.0210835	0.0225214	0.0251406	0.0288526	0.0341267	0.0392389	0.0411735	0.0430683	0.044296	0.0451702	0.0462521	0.0500964	0.0531241	0.0538214	0.0519027	0.0459707	0.0363751	0.024356	0.010921	-0.00475962	-0.0206507	-0.0370575	-0.0528527	-0.0671586	-0.0786982	-0.0886206	-0.0957166	-0.0991778	-0.0982478	-0.0926021
-0.0192053	-0.0228213	-0.0206321	-0.0193477	-0.0142014	-0.00621249	0.00363464	0.0126414	0.0219641	0.0292576	0.033565	0.0343424	0.0339033	0.0320367	0.0298474	0.0287226	0.0294796	0.0304638	0.0313487	0.0312897	0.0304799	0.0277956	0.0249109	0.0244815	0.0259537	0.028907	0.0342	0.0397629	0.0453775	0.0507328	0.0545716	0.0553444	0.0561191	0.0549585	0.0521749	0.0480454	0.0448929	0.0408334	0.0347207	0.0273564	0.0182749	0.00511421	-0.0135332	-0.0356291	-0.0614812	-0.0886429	-0.113858	-0.133359	-0.146468	-0.150117
-0.00230572	-0.00681257	-0.0153072	-0.0218773	-0.0262436	-0.0260623	-0.0220015	-0.0140912	-0.00620832	-0.000386463	0.00173579	-1.6318e-05	-0.00321749	-0.00683861	-0.0090567	-0.0103502	-0.00976535	-0.00874316	-0.0066237	-0.00488838	-0.0029569	-0.000210641	0.00318294	0.00829662	0.0138524	0.0197297	0.0245009	0.0292074	0.0328081	0.0361522	0.0381244	0.040017	0.0411073	0.040787	0.0402387	0.04008	0.0398719	0.0403514	0.0407013	0.0402977	0.0391456	0.0369639	0.0315844	0.0241292	0.0128729	-0.00262858	-0.0220927	-0.0444737	-0.0691816	-0.0945502
0.0204446	0.0314837	0.0353602	0.0392801	0.0391104	0.0376464	0.0353736	0.0318678	0.0268141	0.021561	0.014977	0.00794618	0.000817731	-0.00485707	-0.00825799	-0.00755664	-0.00540328	-0.00225516	0.00191986	0.00542533	0.00755938	0.010205	0.0138892	0.018594	0.0238634	0.0270663	0.0275593	0.025248	0.019484	0.0109153	0.00301917	-0.00206015	-0.00358345	-0.00140943	0.00389221	0.0106012	0.0174288	0.0230216	0.0266935	0.0278449	0.0290151	0.0286287	0.0269245	0.0247285	0.023238	0.0214948	0.0193809	0.0148669	0.00620749	-0.00584606
-0.0210109	-0.0151767	-0.00689655	-0.000822943	0.00467301	0.00846828	0.00754507	0.00406088	-0.00111202	-0.00632934	-0.0120637	-0.0163842	-0.0181483	-0.0185481	-0.01914	-0.0197486	-0.0198467	-0.0206487	-0.0200992	-0.0188457	-0.0156512	-0.0111497	-0.00537973	0.000338621	0.00453972	0.00557888	0.00349935	-0.000892823	-0.00800993	-0.0152631	-0.0227528	-0.0305947	-0.0376325	-0.0447532	-0.0508202	-0.0548615	-0.0561091	-0.0569149	-0.0559202	-0.0557903	-0.0548839	-0.0540751	-0.0527671	-0.0504449	-0.0450941	-0.0373885	-0.0271854	-0.0143524	-0.000682249	0.0116928
-0.0246888	-0.0227124	-0.015807	-0.0111319	-0.00604593	-0.00178759	0.00191908	0.00501458	0.00705381	0.00905773	0.00962148	0.00842066	0.0062508	0.00600416	0.00652921	0.00754287	0.00907317	0.0105166	0.0105498	0.0105465	0.0102612	0.0103138	0.00978124	0.00856607	0.00488631	0.00140397	-0.00315336	-0.00792342	-0.0111009	-0.0129735	-0.0165949	-0.0192484	-0.0193567	-0.019942	-0.0203802	-0.0200265	-0.0203317	-0.0213461	-0.0219279	-0.0228761	-0.022484	-0.021842	-0.0207606	-0.0190438	-0.0155358	-0.0110654	-0.00542189	8.26447e-05	0.00547965	0.00889813
0.0106122	0.00971358	0.00533805	0.00282584	0.00119282	0.00236245	0.00445653	0.0076523	0.0105066	0.0112506	0.0106555	0.00723414	0.0020342	-0.00396548	-0.00898661	-0.0127866	-0.0135826	-0.0110016	-0.00665074	-0.00203494	0.00230008	0.00662851	0.00887527	0.00906525	0.00760129	0.00599745	0.00353084	0.00150186	0.000919745	0.000431025	-0.00217194	-0.00628602	-0.0110669	-0.0149655	-0.0179428	-0.0186185	-0.0173467	-0.0156404	-0.0154319	-0.014902	-0.0152187	-0.0150149	-0.0132321	-0.00815175	-0.00108896	0.00787775	0.0172817	0.0252703	0.0289665	0.0274063
0.0142761	0.0154784	0.0214777	0.0253323	0.0278524	0.0273516	0.0232139	0.0160702	0.00664331	-0.00191663	-0.00793335	-0.0114781	-0.0118778	-0.00828385	-0.00210691	0.00576736	0.0162192	0.0289068	0.0404155	0.0488803	0.0537869	0.0531757	0.0478664	0.0397757	0.0317796	0.0244782	0.0189138	0.0144607	0.012	0.0104233	0.00949848	0.00928026	0.0108124	0.0132407	0.0147578	0.0144185	0.0126082	0.00793582	0.000816091	-0.00709975	-0.0138149	-0.018563	-0.0201022	-0.0183093	-0.0136421	-0.00669782	0.0019113	0.0108177	0.0196419	0.0262199
0.00777156	0.0108178	0.008851	0.00755356	0.00502878	0.00271571	0.00128331	0.00151916	0.00434556	0.00925013	0.0160265	0.0241956	0.0321137	0.038581	0.0422593	0.043574	0.0437347	0.0435593	0.0426624	0.0428369	0.043757	0.0440669	0.0428633	0.0408888	0.0369414	0.0297067	0.0211038	0.0107924	0.000448432	-0.00910888	-0.0157111	-0.0194126	-0.0198604	-0.0186788	-0.0178483	-0.0178933	-0.0208089	-0.0263949	-0.033082	-0.0385689	-0.0420322	-0.0420538	-0.0386597	-0.0330574	-0.0255022	-0.016718	-0.00909088	-0.00286196	0.00151338	0.00300803
0.00603805	0.00103888	-0.00263599	-0.00448728	-0.00449584	-0.00330971	-0.0018541	-0.00129969	-0.00211081	-0.00454216	-0.00678089	-0.00846803	-0.0102923	-0.0120054	-0.013336	-0.015001	-0.0166743	-0.0177541	-0.019191	-0.0205341	-0.0216221	-0.02185	-0.0200459	-0.015638	-0.00993444	-0.00394787	0.000874185	0.00268382	0.00142334	-0.00133429	-0.00543342	-0.00905566	-0.0112201	-0.0117418	-0.011587	-0.00913795	-0.00588185	-0.00228886	0.00137939	0.00542503	0.00827624	0.00988144	0.0115064	0.0134499	0.0152222	0.0164065	0.0173885	0.0169019	0.013455	0.00774206
APV
0.0187095	0.0184373	0.0162208	0.0159	0.0163902	0.0190413	0.0236866	0.0247138	0.0245984	0.0220257	0.0175482	0.0105861	0.00619909	0.00287825	0.000260891	-0.00211801	-0.00310109	-0.00201086	-0.00382681	-0.00532467	-0.0078627	-0.0109118	-0.0130042	-0.0119754	-0.0102621	-0.00659894	-0.00179526	0.00101742	0.00250958	0.00228092	0.00313621	0.00540624	0.0087672	0.015297	0.0220131	0.0267576	0.0302813	0.0302437	0.0254809	0.0196828	0.0144264	0.00961812	0.00760465	0.00606107	0.00586977	0.00582522	0.00428461	0.00050418	-0.000460509	0.00128285
0.00439176	-0.00322899	-0.00612858	-0.0101741	-0.0115008	-0.0127908	-0.0133441	-0.0121232	-0.00819415	-0.00346345	0.00254371	0.00804153	0.0120412	0.0135924	0.012783	0.010304	0.00924375	0.0100613	0.0117412	0.0137068	0.015317	0.014009	0.00950829	0.00361313	-0.00186104	-0.0078062	-0.011506	-0.0122194	-0.0106039	-0.00792343	-0.00293033	0.00267689	0.00565964	0.00573809	0.0046012	0.00154851	-0.00233195	-0.00558526	-0.00700406	-0.00840227	-0.00848961	-0.0086196	-0.00795549	-0.00539924	-0.000718729	0.00562181	0.0140252	0.020008	0.0244088	0.0259929
-0.0230825	-0.0218143	-0.019159	-0.0167527	-0.0135099	-0.0098558	-0.00630976	-0.00418371	-0.00355747	-0.00313369	-0.00254825	-0.00422438	-0.00540011	-0.00661607	-0.0109807	-0.0143779	-0.0151813	-0.0156416	-0.014216	-0.0106585	-0.0089329	-0.00763555	-0.00610142	-0.00575695	-0.00492725	-0.00415349	-0.00355652	-0.00184686	0.000250557	0.00189772	0.00240173	0.00125663	-0.00325888	-0.00959298	-0.0174746	-0.0246725	-0.0300394	-0.0324113	-0.0327178	-0.0316993	-0.0286036	-0.0259849	-0.0212747	-0.0122836	-0.0031284	0.0042428	0.0105332	0.0143316	0.0157186	0.0179066
-0.0140733	-0.0091468	-0.00770889	-0.00745523	-0.0052973	-0.00277283	-0.000153509	0.00453563	0.009835	0.0115715	0.0126179	0.0127277	0.00962207	0.00771617	0.0083801	0.00992238	0.0100898	0.00975993	0.00875257	0.00675101	0.00344963	0.00229676	0.00340227	0.00383287	0.00361554	0.00330921	0.00237451	0.00125707	0.00195094	0.00167323	0.000287486	-0.000816626	-0.000861244	-0.00119753	-0.00310087	-0.00450224	-0.00584967	-0.00822761	-0.0115343	-0.0106661	-0.00560881	0.00131798	0.00742551	0.0135769	0.0182883	0.0187983	0.0185524	0.0199858	0.0215583	0.0200022
-0.0132882	-0.0134551	-0.00911695	-0.00321102	0.00138088	0.0064534	0.0112371	0.012725	0.0106483	0.0101727	0.010139	0.0112174	0.0119502	0.0144954	0.0181956	0.0205131	0.0201582	0.0200783	0.0173134	0.0131406	0.0113848	0.00995277	0.00740865	0.00705682	0.00689067	0.00484561	0.00195629	0.00174964	0.00159678	-0.000790982	-0.00492405	-0.00729888	-0.00945495	-0.00993136	-0.00528718	0.000311246	0.00407079	0.00466855	0.00205592	-0.00269562	-0.00658549	-0.00978928	-0.0108888	-0.0111416	-0.011969	-0.0106561	-0.00639216	-0.00121766	0.00540732	0.0115924
-0.013987	-0.0117956	-0.0133941	-0.0143486	-0.0130618	-0.0130779	-0.011901	-0.0107331	-0.00904909	-0.01045	-0.0123128	-0.0129809	-0.0103632	-0.00694728	-0.00465396	-0.00126008	0.00148468	0.00242487	0.00209804	0.00414476	0.00450902	0.00354574	0.000585591	-0.00277769	-0.00673806	-0.0104575	-0.0139674	-0.015138	-0.0139132	-0.0104374	-0.00287404	0.00700832	0.0167155	0.0244123	0.0297367	0.0308514	0.0301761	0.0291616	0.0259055	0.023012	0.0194603	0.0151432	0.00900413	0.00531914	-0.000672295	-0.00692069	-0.0130527	-0.0193089	-0.0256622	-0.0293913
-0.0169793	-0.013671	-0.0105622	-0.0079808	-0.00609569	-0.00315984	-0.00111838	0.00149174	0.00476741	0.00900136	0.0116136	0.0160986	0.0192649	0.0220278	0.02461	0.0273853	0.0276376	0.0282191	0.0278407	0.0269187	0.0241735	0.0199349	0.017305	0.0127631	0.00832812	0.0070294	0.0102884	0.0136466	0.0187603	0.0230309	0.0234193	0.0222424	0.0194087	0.0167753	0.0151232	0.0157431	0.0148424	0.0131368	0.0110988	0.00652962	0.00106454	-0.00404315	-0.0107073	-0.0197227	-0.030312	-0.0440118	-0.058208	-0.0697871	-0.0767815	-0.0757251
-0.0309268	-0.0315477	-0.0305961	-0.0309178	-0.0301903	-0.0291484	-0.0253163	-0.0199506	-0.0149533	-0.0105404	-0.00869264	-0.0085065	-0.0110146	-0.0127281	-0.0118892	-0.0104883	-0.0107249	-0.00837455	-0.00629117	-0.00699556	-0.00731518	-0.00697626	-0.00646783	-0.00557559	-0.0043214	-0.0026832	-0.00242484	-0.00521706	-0.00854963	-0.0108	-0.0130871	-0.0103695	-0.00274759	0.00792402	0.0197382	0.0324636	0.0421514	0.046917	0.0463646	0.0417309	0.0332127	0.02072	0.00768751	-0.00658481	-0.0236182	-0.0426777	-0.0638982	-0.0861728	-0.105529	-0.116746
-0.00106586	-0.00889867	-0.00870999	-0.010392	-0.00950271	-0.00869953	-0.0073538	-0.00622607	-0.00513904	-0.00386938	0.00125241	0.00684355	0.0106118	0.0135579	0.0150856	0.0134834	0.00955648	0.00583537	0.00174117	-0.00244404	-0.00749896	-0.0115265	-0.014433	-0.0129655	-0.00893077	-0.0016259	0.00707755	0.0169044	0.0255307	0.0336403	0.0400206	0.0447941	0.0489792	0.0537598	0.057997	0.0616364	0.0641194	0.0655877	0.0665458	0.0647953	0.0614315	0.0529242	0.0374543	0.0144594	-0.014925	-0.0523868	-0.0932298	-0.134803	-0.176034	-0.207304
0.0161028	0.0154801	0.0188505	0.0205269	0.024815	0.0267492	0.0279641	0.029983	0.0303127	0.0277375	0.0245532	0.022218	0.0188575	0.0190046	0.0228287	0.0298748	0.0343182	0.0370544	0.0354605	0.0285284	0.0159125	0.00552955	-0.0012759	-0.00731703	-0.00978215	-0.00857689	-0.00762045	-0.00531815	-0.000596263	0.00538189	0.0125899	0.0204564	0.0258693	0.0310313	0.0339276	0.0352082	0.0386458	0.0424932	0.0462542	0.0500889	0.0535549	0.050005	0.0410806	0.0246868	0.0029232	-0.0276928	-0.0644542	-0.105803	-0.149546	-0.193307
0.00390201	0.00390391	-0.000163328	-0.00402727	-0.00826932	-0.0112562	-0.014767	-0.0184959	-0.0200185	-0.0202193	-0.0195689	-0.019196	-0.0161801	-0.0123073	-0.00883428	-0.00354046	0.00369232	0.00935001	0.0126916	0.0137962	0.0111689	0.00852358	0.00669326	0.00514805	0.00376061	0.0033276	0.00512198	0.00748668	0.0104948	0.0134716	0.0148874	0.0146249	0.015612	0.0167313	0.0205421	0.0274685	0.0348669	0.0406779	0.0450735	0.0487612	0.0501085	0.0483904	0.0444073	0.0383073	0.0262686	0.010442	-0.00868304	-0.0336103	-0.0636404	-0.0960812
0.00972667	0.0126464	0.0120883	0.013428	0.0135315	0.0130254	0.0141219	0.0155415	0.0138058	0.012856	0.0101297	0.00680845	0.0040672	0.00293348	0.00165862	0.00112611	-0.000521384	-0.00549613	-0.011417	-0.0161846	-0.0193182	-0.0191973	-0.0140998	-0.00591403	0.00526211	0.015796	0.026792	0.0344273	0.0393524	0.0413568	0.0408634	0.0362079	0.0314855	0.0270538	0.0217958	0.0190579	0.0176183	0.0169251	0.0154926	0.0145103	0.0119017	0.00991161	0.00756669	0.00523861	0.00169179	-0.000366146	-0.00393482	-0.00857548	-0.0142504	-0.0221688
0.0134603	0.0163923	0.0133989	0.0129932	0.0115655	0.00759443	0.00252551	-0.00345825	-0.00969274	-0.015534	-0.021067	-0.0229226	-0.0242487	-0.0251634	-0.0258251	-0.0252898	-0.0236491	-0.0208158	-0.0181804	-0.0135233	-0.0080382	-0.00331149	0.00319047	0.00942932	0.0134526	0.0152729	0.0172546	0.0178917	0.0183879	0.0195023	0.0199959	0.0167785	0.0101768	0.00212276	-0.00725063	-0.0147786	-0.0185842	-0.0190533	-0.017701	-0.0158332	-0.0162716	-0.0158166	-0.0145648	-0.0145902	-0.0138514	-0.0104834	-0.00951676	-0.0096972	-0.0104157	-0.0126366
0.00246274	-0.00206249	-0.0054784	-0.00772829	-0.00836574	-0.00795938	-0.00598046	-0.0023412	-0.000936911	-0.0015786	-0.00331861	-0.00716275	-0.010632	-0.0111793	-0.00813287	-0.0036132	0.00347264	0.00885215	0.0118002	0.0119362	0.0117018	0.00862817	0.00549775	0.00200753	-0.00269422	-0.00790445	-0.0105487	-0.0125315	-0.0127763	-0.0108906	-0.00718337	-0.00553894	-0.00426908	-0.00434507	-0.00321481	-0.00418538	-0.00418726	-0.00290063	-0.00173979	-0.00118029	0.00155807	0.0051747	0.00671986	0.0104063	0.0146067	0.0172699	0.0174221	0.0183161	0.0185406	0.016888
0.0161474	0.00224605	-0.00567961	-0.0120255	-0.0125567	-0.00946565	-0.00319948	0.00161793	0.00595677	0.00781183	0.0101982	0.0127223	0.0168538	0.0200916	0.0221632	0.0220709	0.0185173	0.0142034	0.0102016	0.00815399	0.00616696	0.00628886	0.00787091	0.0101033	0.00986454	0.0102226	0.00924194	0.00533419	-0.000295344	-0.00624554	-0.0120815	-0.014966	-0.0138374	-0.0110013	-0.00770754	-0.00597026	-0.00536895	-0.00543922	-0.00402753	-0.000242351	0.00595543	0.0095955	0.0127681	0.0145129	0.0148704	0.0121998	0.0105666	0.00933987	0.00850105	0.00829254
0.0143353	0.0179855	0.0188694	0.0170618	0.0135784	0.00803134	0.000457128	-0.00350879	-0.00596715	-0.00745097	-0.00998504	-0.0141516	-0.0207074	-0.0273033	-0.0311702	-0.0327948	-0.0304207	-0.0256929	-0.0179249	-0.012758	-0.0088528	-0.00504834	-1.865e-05	0.00454432	0.00819665	0.012298	0.0147499	0.0149322	0.011955	0.00977123	0.0070782	0.00484169	0.00165454	-0.00155828	-0.00286217	-0.00318837	-0.00415407	-0.00459682	-0.00635367	-0.00845618	-0.0119302	-0.0138844	-0.0136096	-0.00698857	-0.000589315	0.0085519	0.0169639	0.0223841	0.0208896	0.0159808
-0.0161805	-0.0217881	-0.0228066	-0.023041	-0.0202966	-0.0170221	-0.0147198	-0.0138107	-0.0150436	-0.0150648	-0.0134224	-0.00916632	-0.0014137	0.00709957	0.0106672	0.0122674	0.0117627	0.0090455	0.007451	0.00722087	0.00654632	0.0040567	0.00191261	-0.00023255	-0.0021087	-0.00294718	-0.00191965	-0.00113767	-0.00133747	-0.000223171	0.000319074	-0.00138335	-0.00433599	-0.0075825	-0.00929719	-0.0121887	-0.014055	-0.0162336	-0.0185179	-0.0221311	-0.0258994	-0.0266124	-0.0260213	-0.0229531	-0.0177701	-0.0106652	-0.00478818	0.000628469	0.000338588	-0.00382231
0.00629468	0.00758505	0.00423747	0.00148234	-0.0028067	-0.00493603	-0.00527526	-0.00505543	-0.00335241	0.000190095	0.00276288	0.00362718	0.00453013	0.00242609	-0.000546295	-0.00403103	-0.00865412	-0.0133159	-0.0150117	-0.0145973	-0.0122399	-0.00933885	-0.00698714	-0.00611563	-0.00814534	-0.0110485	-0.0118649	-0.0104639	-0.00819547	-0.00590945	-0.00343259	-0.000616886	0.00364244	0.0100218	0.0160828	0.0207132	0.0227475	0.0225839	0.0184338	0.0145483	0.0107524	0.0117122	0.0145925	0.0198387	0.0248132	0.0286819	0.0279733	0.0268273	0.0246112	0.0231615
HEX
-0.000259128	0.0027433	0.00485843	0.00684931	0.00732986	0.0075871	0.00766487	0.00685794	0.00571251	0.00440482	0.00276013	0.00141578	-0.000419249	-0.0021911	-0.00279692	-0.00287961	-0.00365328	-0.00401815	-0.0032248	-0.00247793	-0.00255118	-0.0018001	-0.000428767	-0.00122771	-0.00202056	-0.00206317	-0.00111779	-0.000515347	0.00155896	0.00348707	0.00498088	0.00554778	0.00529536	0.00544863	0.00484775	0.00304256	7.31185e-05	-0.00269779	-0.00510744	-0.00679993	-0.00735288	-0.0065395	-0.00489666	-0.00468554	-0.00410477	-0.00243086	-0.00264136	-0.00369117	-0.00394444	-0.00370562
-0.00353825	-0.00654451	-0.00931972	-0.0110674	-0.0104145	-0.00855795	-0.00599168	-0.00290004	-0.000822655	-0.000964745	-0.000967838	-0.000711726	-0.000623212	-0.000258087	0.000744053	0.00134955	0.00127749	0.00114013	0.000439512	-0.00154953	-0.00440731	-0.0079055	-0.0105398	-0.0118248	-0.0112081	-0.00923495	-0.00590029	-0.00308156	-0.00102403	0.000331623	0.000853229	0.000801601	0.000551069	0.00126842	0.00280764	0.00450378	0.00687378	0.0106987	0.0141386	0.0169447	0.0195843	0.0215477	0.0235721	0.0250481	0.0258326	0.0273043	0.0278418	0.0269003	0.0262455	0.0260261
-0.015808	-0.0171377	-0.015569	-0.0149168	-0.01305	-0.00911347	-0.00518404	-0.00373861	-0.00154947	-0.000419263	-0.00264349	-0.00507281	-0.0057652	-0.00650003	-0.00760869	-0.00649099	-0.00394298	-0.00172117	0.00131608	0.00521959	0.00772619	0.00886324	0.00939912	0.00753452	0.00517098	0.00236959	-0.00110069	-0.00427438	-0.00571046	-0.00614063	-0.00645273	-0.0071314	-0.00843213	-0.0095641	-0.0106984	-0.0115173	-0.0122668	-0.0117174	-0.0100605	-0.00782644	-0.00378698	0.00114484	0.00526251	0.00752156	0.00782844	0.00723418	0.00639235	0.00575843	0.00453172	0.00285995
-0.0125361	-0.0113593	-0.00870327	-0.00597109	-0.0023819	0.00117288	0.00382713	0.00472272	0.00618689	0.00649518	0.0060497	0.00652235	0.00639007	0.00449658	0.00274945	0.000586985	-0.00197817	-0.00483834	-0.00629088	-0.00796359	-0.00812983	-0.00830609	-0.00685067	-0.00626459	-0.00465793	-0.00369925	-0.00193911	-0.000336432	0.00187001	0.00387398	0.00626003	0.00754388	0.00812803	0.00837202	0.00776951	0.00746827	0.00855769	0.0105335	0.0119955	0.014265	0.0168061	0.0189189	0.0191745	0.0199618	0.0193043	0.018078	0.0151929	0.0120706	0.007669	0.00307611
-0.00958705	-0.00945743	-0.00712289	-0.0063682	-0.00464008	-0.00321141	-0.00167051	0.0016733	0.00577704	0.00987954	0.0147429	0.0185312	0.0212539	0.0223402	0.0217279	0.0184272	0.0141208	0.00853534	0.00293738	-0.0013899	-0.00402057	-0.00505114	-0.00534277	-0.00398587	-0.0027838	-0.00121491	-0.000434007	-0.000342023	0.000113499	0.000187593	-0.000742066	-0.00255282	-0.0050568	-0.0101425	-0.0153531	-0.0202902	-0.0245279	-0.0268553	-0.0257732	-0.0239645	-0.0204606	-0.0159933	-0.0105899	-0.00619105	-0.00109324	0.00280365	0.0063876	0.008613	0.00991487	0.00998997
-0.0270075	-0.0279614	-0.0280468	-0.0292633	-0.0296143	-0.0303844	-0.0309467	-0.0304857	-0.0283835	-0.0261435	-0.0227471	-0.0189196	-0.0134781	-0.00885395	-0.00396871	7.9511e-05	0.00319628	0.00372736	0.0048204	0.00446979	0.00396733	0.0032503	0.00313607	0.00241464	0.00342877	0.00538941	0.00838823	0.0126221	0.017425	0.0206271	0.0228217	0.0229214	0.0220548	0.0207963	0.0196871	0.0172503	0.0148817	0.0107221	0.00318341	-0.00530183	-0.0130346	-0.0207839	-0.0267181	-0.0306515	-0.0328207	-0.0320612	-0.0288238	-0.0244588	-0.0181691	-0.0123155
0.00917401	0.0116613	0.0126599	0.0156891	0.0180402	0.018537	0.0202716	0.0210291	0.0205139	0.0191095	0.0185921	0.0174734	0.0168327	0.0154178	0.0144678	0.0128551	0.0121736	0.0110208	0.0104099	0.0108307	0.0111117	0.010686	0.00919154	0.00852663	0.00736059	0.00755841	0.007074	0.00594829	0.00304006	0.000451703	-0.00363977	-0.00798624	-0.0113058	-0.0137134	-0.0166126	-0.0189878	-0.0226406	-0.0274992	-0.0336219	-0.0412713	-0.0500604	-0.0586295	-0.0672613	-0.0748169	-0.0788035	-0.0786861	-0.075531	-0.0682945	-0.0586172	-0.0486113
-0.0260113	-0.0266376	-0.0294898	-0.0302326	-0.0301325	-0.0288778	-0.0265737	-0.024133	-0.0215227	-0.0191468	-0.0176919	-0.0164702	-0.0148522	-0.0133725	-0.0120254	-0.010993	-0.00937421	-0.00834572	-0.00710661	-0.00661721	-0.00569452	-0.00455661	-0.00429546	-0.00570704	-0.00698391	-0.00775308	-0.00882574	-0.00834927	-0.00604357	-0.00363699	-0.000289228	0.00375892	0.00699228	0.00800258	0.00778335	0.00512361	-0.00098021	-0.00696317	-0.0133942	-0.0206771	-0.0276973	-0.0341175	-0.0419437	-0.0491133	-0.0555668	-0.0611652	-0.0636139	-0.0630911	-0.0582381	-0.049335
6.09292e-05	-0.00105163	-0.00181436	-0.00147237	-0.000744076	0.00246037	0.00691291	0.0127896	0.0188166	0.0252049	0.0292544	0.0325552	0.0343489	0.0339543	0.0317038	0.029335	0.0259919	0.0220007	0.0210413	0.022434	0.0252624	0.0293984	0.0351689	0.0389477	0.041353	0.0422102	0.0418976	0.0413163	0.0403374	0.0395929	0.0376391	0.0359393	0.0329453	0.0291984	0.0236473	0.016321	0.00685876	-0.00525655	-0.0201337	-0.036297	-0.0549805	-0.0764086	-0.100468	-0.125275	-0.150478	-0.172173	-0.188061	-0.194762	-0.189067	-0.172929
0.0298377	0.0297859	0.0300061	0.0296472	0.0291246	0.0296844	0.0302026	0.0307319	0.0324647	0.0345367	0.0364703	0.0386551	0.0407957	0.0419899	0.0423855	0.0391911	0.0345039	0.0286048	0.022936	0.0180446	0.0164949	0.0162568	0.0172795	0.0190597	0.0219017	0.0248102	0.0274014	0.0302308	0.0317088	0.03067	0.028143	0.0255328	0.0217651	0.0172838	0.0126189	0.0071175	-0.000400914	-0.00938823	-0.0205643	-0.0336075	-0.0492688	-0.0682482	-0.0909536	-0.116802	-0.143795	-0.171409	-0.194246	-0.209046	-0.211468	-0.200453
-0.0159401	-0.0146246	-0.0141469	-0.0130447	-0.0134924	-0.0137899	-0.0135488	-0.0125676	-0.0105443	-0.00614054	-0.00134915	0.00226191	0.00539431	0.00702961	0.00822724	0.00870004	0.00883389	0.00745588	0.00686487	0.00538916	0.00468508	0.00441498	0.0061003	0.00750394	0.00911782	0.00927677	0.0104905	0.0113156	0.0125305	0.0143504	0.0172684	0.0185511	0.0191873	0.018574	0.0170785	0.0144019	0.0114754	0.0079984	0.00221025	-0.00424944	-0.0112445	-0.0182904	-0.0279248	-0.0386876	-0.0519859	-0.0676329	-0.0842044	-0.0986969	-0.108435	-0.111544
0.0188864	0.0169882	0.014686	0.0126266	0.0100451	0.00802761	0.00629449	0.00494791	0.00278544	0.00103019	-0.000367292	-0.00158784	-0.00369077	-0.00526485	-0.0070178	-0.00942665	-0.0124796	-0.0141035	-0.0143148	-0.0112871	-0.00585457	0.00232887	0.0106726	0.018081	0.0225919	0.0236779	0.0221063	0.0182764	0.0136452	0.00780045	0.00285446	-0.000246285	-0.00188636	-0.00333086	-0.00389481	-0.003645	-0.00457161	-0.00508124	-0.00368179	-0.00133342	0.000907887	0.00280643	0.00305017	0.00217269	0.00142987	-3.06383e-05	-0.00279441	-0.00565081	-0.0104727	-0.0169234
0.00066437	0.00281814	0.00309479	0.001491	-0.00120787	-0.0049977	-0.00940939	-0.0120135	-0.0134255	-0.014671	-0.0151447	-0.0148289	-0.0154538	-0.0158356	-0.0160801	-0.0165581	-0.0161808	-0.0134026	-0.00926296	-0.0031935	0.00301259	0.00783594	0.0105627	0.0124075	0.0132027	0.0133914	0.0124397	0.00932413	0.00469106	-0.00240064	-0.0101572	-0.0174099	-0.022745	-0.0270133	-0.0290123	-0.0295062	-0.0273179	-0.0250929	-0.0207741	-0.0162533	-0.0110322	-0.00729454	-0.00308137	-0.00136319	-0.0010176	-0.00218196	-0.00352251	-0.00509774	-0.0066385	-0.0072727
-0.000299859	-0.00308315	-0.00380628	-0.00386132	-0.0033696	-0.00213183	-0.000891419	-0.000637789	-0.0015448	-0.00307563	-0.00519999	-0.00670706	-0.00650432	-0.00549056	-0.00455633	-0.00422179	-0.00524055	-0.00722409	-0.00987075	-0.0112428	-0.0116756	-0.0115771	-0.0111273	-0.0103451	-0.00989493	-0.00862282	-0.00659549	-0.00424784	-0.00177402	0.00140805	0.00403245	0.00497199	0.00586663	0.00783836	0.010223	0.0145718	0.0200705	0.0248103	0.0279291	0.0293468	0.0281659	0.027834	0.0280128	0.0286871	0.029425	0.030065	0.0300034	0.0278415	0.0244754	0.0207929
-0.00275315	-0.00416675	-0.00436552	-0.00390495	-0.00168376	0.00166887	0.00604901	0.0101229	0.0138071	0.0166516	0.0187627	0.0187378	0.0171882	0.0142179	0.00892015	0.00366318	-0.000209873	-0.00254446	-0.00366946	-0.00248887	-0.000926118	-0.000986423	-0.00157165	-0.00254767	-0.00542903	-0.0108695	-0.0150343	-0.0182397	-0.0199664	-0.0189169	-0.0144858	-0.00945366	-0.00400022	0.000885186	0.00507685	0.00816192	0.010577	0.0114832	0.0133515	0.0148548	0.0177559	0.021246	0.0255485	0.0290498	0.0321488	0.0333044	0.0332254	0.0323367	0.0302634	0.0271771
0.0123895	0.00842154	0.0029757	-0.00139392	-0.00580091	-0.00957732	-0.0124673	-0.0149713	-0.0181115	-0.0204776	-0.0214334	-0.0204106	-0.018889	-0.0155184	-0.0114715	-0.00721869	-0.00251386	0.00205479	0.0062268	0.00978001	0.0105171	0.00809033	0.00473394	0.000882266	-0.00257026	-0.00459992	-0.00523423	-0.00477994	-0.00453293	-0.00477903	-0.00397329	-0.00342479	-0.002518	-0.000489937	0.000427712	-0.000699718	-0.00173937	-0.00363374	-0.00570553	-0.00589718	-0.00323432	0.00116101	0.00626337	0.0103982	0.0143373	0.0158111	0.0146893	0.0127238	0.0104453	0.00705252
-0.0164642	-0.0133835	-0.0105876	-0.00822196	-0.00603317	-0.0041927	-0.00191251	0.000762525	0.00382621	0.00703477	0.00968013	0.011921	0.0136982	0.0150378	0.015749	0.0156743	0.0149131	0.0138562	0.0124664	0.00989458	0.00778671	0.00561863	0.00366211	0.00143466	0.000822532	-8.84907e-05	-0.00115896	-0.00224346	-0.00260071	-0.00395505	-0.00527584	-0.00612172	-0.00859333	-0.0111142	-0.0138011	-0.015129	-0.0161717	-0.0158531	-0.0166736	-0.0166341	-0.0161336	-0.0158457	-0.0146661	-0.0120933	-0.00841599	-0.00668918	-0.00580568	-0.00608533	-0.0078432	-0.0108424
0.00123248	0.00446558	0.00507393	0.0055325	0.00618775	0.00626446	0.00806552	0.00934756	0.0104373	0.0103965	0.00846235	0.00438868	-0.000108261	-0.00360545	-0.00626776	-0.00707111	-0.0072455	-0.00703146	-0.00768754	-0.00914555	-0.0108159	-0.0121438	-0.0129524	-0.0125833	-0.0108499	-0.00804573	-0.00533135	-0.00193546	0.00136877	0.00421699	0.00594422	0.00772698	0.00817838	0.00890725	0.00888686	0.0107036	0.0141133	0.0182216	0.0228306	0.0274903	0.0310565	0.0328118	0.0338698	0.0331549	0.0317416	0.0293174	0.0273038	0.0247313	0.0201285	0.0146792
TTX
0.00850062	0.00413244	0.00167732	-0.000328039	-0.00155237	-0.00108508	-0.00068561	-0.000666897	-0.00138057	-0.00275539	-0.00480819	-0.00738192	-0.00974304	-0.0120033	-0.013593	-0.0143093	-0.0136869	-0.0109461	-0.00701011	-0.00303078	0.000947937	0.0047941	0.00705521	0.00868823	0.0105003	0.0122198	0.0137717	0.0146489	0.0158136	0.0164088	0.0164016	0.0158533	0.0154304	0.0146031	0.0133487	0.0112658	0.00827032	0.00483961	0.000943092	-0.00232764	-0.00509472	-0.00693323	-0.00817936	-0.00912839	-0.0098818	-0.00998049	-0.00971245	-0.00906244	-0.00815597	-0.00673935
-0.0106291	-0.00936957	-0.00664601	-0.0045634	-0.00178405	0.00204502	0.00614184	0.010591	0.0142342	0.0164533	0.0174575	0.0169758	0.0156193	0.0143859	0.0132575	0.0117665	0.00998084	0.0073942	0.00445957	0.00152068	-0.00128012	-0.00407943	-0.00599097	-0.00714055	-0.00842647	-0.00899325	-0.0083419	-0.00675589	-0.00467743	-0.00148957	0.00148298	0.00400363	0.00559439	0.00597959	0.00548097	0.00436392	0.00305853	0.00153315	0.00137644	0.00168567	0.00305985	0.00471984	0.00788422	0.011495	0.0154273	0.0202227	0.0250014	0.0292514	0.0321892	0.0342707
0.00322912	0.00489117	0.0058688	0.00604844	0.00593613	0.00599216	0.00618518	0.00621273	0.0061111	0.00522732	0.00357218	0.00215817	0.00200169	0.00210522	0.00285312	0.00413181	0.00352001	0.0019893	0.000297075	-0.00188734	-0.00387689	-0.0052547	-0.00712419	-0.00905499	-0.0100692	-0.0114341	-0.0119821	-0.012078	-0.0114836	-0.0109533	-0.0109003	-0.0115498	-0.0117948	-0.0117516	-0.011575	-0.0104418	-0.00846434	-0.00601695	-0.00340101	-0.000591821	0.00214003	0.00435196	0.00548566	0.00600233	0.00573177	0.00457445	0.00335505	0.00220955	0.000532877	-0.00125629
-0.00702025	-0.00906657	-0.00770389	-0.0072804	-0.00669038	-0.00658917	-0.00751758	-0.00881982	-0.00983262	-0.0102399	-0.0102703	-0.0109968	-0.0112872	-0.0111763	-0.0110554	-0.00984777	-0.0063372	-0.00283834	-1.94121e-05	0.00231483	0.00456754	0.00561018	0.00643376	0.00746203	0.0086722	0.00862923	0.00878775	0.00919435	0.0108611	0.0126896	0.0150838	0.0165305	0.0168087	0.0147546	0.0119512	0.00896085	0.00570474	0.00271916	0.000750471	-0.000283247	-0.00120705	-0.00151982	-0.00116073	-0.00111192	-0.00121918	-0.00156381	-0.0018897	-0.00298417	-0.0044458	-0.00639103
-0.0061715	-0.00335351	-0.00261833	-0.00154675	-0.000794748	-0.000833581	-0.000519732	0.0012029	0.00315158	0.00504996	0.00746035	0.00965588	0.0108428	0.0111807	0.0110848	0.00967389	0.00687845	0.00393157	0.00048061	-0.00188902	-0.00292581	-0.00272664	-0.00150103	0.000305056	0.000269806	-0.000980089	-0.00314515	-0.00706325	-0.010969	-0.0139987	-0.0160781	-0.0177756	-0.0180574	-0.0182446	-0.0184359	-0.0184317	-0.0175825	-0.0170238	-0.0158374	-0.0140692	-0.0116636	-0.00885634	-0.00518637	-0.00214603	0.000914106	0.00212188	0.00212591	0.00119286	4.95591e-05	-0.00216542
0.00661889	0.00248112	-0.000571192	-0.00427591	-0.00700556	-0.00956852	-0.0117497	-0.0128249	-0.0140836	-0.0153116	-0.0157784	-0.0168503	-0.0174815	-0.0163451	-0.0141746	-0.0123091	-0.00918772	-0.00579496	-0.00236095	-4.5591e-06	0.00281363	0.0055804	0.00851404	0.0112593	0.0146482	0.0175375	0.0199564	0.0212856	0.021893	0.0207492	0.018022	0.0141016	0.00929838	0.00424941	-0.000667664	-0.00446785	-0.00810201	-0.011223	-0.014524	-0.0172179	-0.019771	-0.0213271	-0.0223514	-0.0220839	-0.0212576	-0.0190367	-0.0159405	-0.0122583	-0.0087723	-0.00482213
0.023526	0.0257522	0.0246105	0.0232185	0.0206334	0.0175337	0.0138593	0.010693	0.00847297	0.00706779	0.00647716	0.00643297	0.0065519	0.00625998	0.00556608	0.00426926	0.00284422	0.00136901	4.63459e-05	-0.00180966	-0.00410566	-0.00669035	-0.00942183	-0.0121549	-0.0135902	-0.014017	-0.0137746	-0.0139896	-0.0140372	-0.01514	-0.0173203	-0.0200318	-0.022426	-0.0253489	-0.0282574	-0.0309588	-0.0335728	-0.0356419	-0.0373822	-0.038482	-0.0386708	-0.0383425	-0.0377707	-0.0362879	-0.0340894	-0.0308115	-0.0254827	-0.0194658	-0.013352	-0.00754053
-0.0199667	-0.0190542	-0.0170544	-0.0142459	-0.0114372	-0.00869198	-0.00651589	-0.00573947	-0.00688312	-0.00827739	-0.00953446	-0.0109702	-0.012187	-0.0131013	-0.0135812	-0.0133915	-0.0128866	-0.01185	-0.0101638	-0.00792142	-0.00599003	-0.00400092	-0.00291918	-0.00299457	-0.00492577	-0.00789126	-0.0109361	-0.0133169	-0.0142046	-0.0138414	-0.0131875	-0.0124024	-0.0123029	-0.0135629	-0.0155201	-0.0178073	-0.020796	-0.0244285	-0.0288202	-0.0344753	-0.0405206	-0.0463812	-0.0512237	-0.0542303	-0.0552451	-0.0548738	-0.052516	-0.0477074	-0.0416685	-0.0334497
0.0157271	0.0147111	0.0141195	0.013449	0.0135166	0.0139399	0.0153741	0.0172418	0.0196112	0.0215122	0.0231619	0.0235252	0.0231285	0.0228208	0.0231507	0.0234831	0.0241536	0.0248354	0.0250971	0.0245559	0.0246673	0.0253267	0.0267408	0.0284473	0.0308859	0.0325912	0.0338944	0.0341746	0.0329569	0.0296291	0.0245885	0.0170605	0.00809186	-0.00106229	-0.010272	-0.0192482	-0.027286	-0.0339503	-0.0410285	-0.0485577	-0.0562912	-0.0641023	-0.0729112	-0.080141	-0.0845915	-0.0858393	-0.0839009	-0.077891	-0.0692586	-0.0580446
0.0415308	0.040127	0.0401181	0.0401857	0.0400367	0.0397592	0.039591	0.0396992	0.0401508	0.0414352	0.0428033	0.0432218	0.0424356	0.0402052	0.0370153	0.0324087	0.0276812	0.0226489	0.0179974	0.0137351	0.0113584	0.0101927	0.0101483	0.0102668	0.0106159	0.0104925	0.00960861	0.00852301	0.006961	0.00467979	0.00148933	-0.00199456	-0.0060451	-0.0103545	-0.0157725	-0.0221338	-0.0300834	-0.0399712	-0.0517312	-0.0647105	-0.0793544	-0.0953236	-0.111672	-0.127479	-0.141901	-0.153757	-0.161562	-0.163661	-0.159107	-0.147333
-0.0100549	-0.0042489	-0.00106233	0.00190841	0.00350522	0.00543578	0.00775149	0.0102829	0.0132492	0.0163205	0.0182187	0.0194619	0.0208173	0.0210956	0.0212775	0.0216648	0.0223784	0.0236836	0.0256543	0.0279348	0.030892	0.0333334	0.0351845	0.0370322	0.0385256	0.0394837	0.0401856	0.0408104	0.0402814	0.0386599	0.0353609	0.0314617	0.0264741	0.020997	0.0157199	0.00987772	0.00308483	-0.00526574	-0.0156419	-0.0292595	-0.0461715	-0.0657466	-0.0879782	-0.112429	-0.137469	-0.160378	-0.180391	-0.194346	-0.200294	-0.19698
0.0199738	0.0250242	0.027888	0.0300944	0.0308452	0.0295068	0.0271983	0.0230774	0.0188425	0.0146917	0.0105684	0.00625826	0.00301889	0.000322185	-0.00199626	-0.00296605	-0.00232388	-0.000132196	0.00345003	0.00866791	0.0151374	0.0225609	0.0301174	0.0369617	0.0422528	0.0458798	0.0472851	0.0466029	0.0446943	0.0418392	0.0385577	0.0349062	0.0319021	0.0289546	0.0266	0.0236325	0.0205446	0.0163639	0.0114248	0.00475719	-0.00324537	-0.0128502	-0.0236543	-0.0365014	-0.0512626	-0.0673496	-0.0845924	-0.10218	-0.117055	-0.126896
0.0112802	0.00836073	0.00481263	0.00177234	-0.000341874	-0.00150448	-0.00140058	-0.00065654	0.00040691	0.00192287	0.00335016	0.00438562	0.00581806	0.0078281	0.00973411	0.0117615	0.014092	0.0164992	0.0193456	0.0217484	0.0236804	0.0246254	0.0240391	0.0214883	0.0178482	0.0136285	0.0094208	0.0050395	0.00153982	-0.00138985	-0.0043508	-0.00697203	-0.00842621	-0.00972075	-0.0119519	-0.0132344	-0.0134429	-0.0136684	-0.0132757	-0.0120935	-0.0111734	-0.011249	-0.0120384	-0.0142315	-0.0157863	-0.0180292	-0.0209307	-0.0245978	-0.0283298	-0.0315645
0.00310708	0.00149568	0.00082927	4.9203e-05	-0.000473343	-0.00108486	-0.00185223	-0.00305987	-0.00430841	-0.00518884	-0.00489559	-0.00364726	-0.0018194	0.000314952	0.00134006	0.00190371	0.00144186	0.000264935	-0.00111674	-0.00179655	-0.00277811	-0.00371172	-0.00496027	-0.00696119	-0.00872348	-0.0101443	-0.0112923	-0.0112431	-0.00962321	-0.00720345	-0.00390623	7.11288e-06	0.00347704	0.00600569	0.00761371	0.0079125	0.00757551	0.00751443	0.00795081	0.00815314	0.00852059	0.00931892	0.0100953	0.011483	0.0127442	0.0142801	0.0151849	0.0154737	0.0153649	0.0151002
-0.000500012	-0.0015922	-1.56038e-05	0.00176199	0.00527111	0.00979247	0.0135686	0.0168597	0.0179497	0.0169613	0.0146701	0.0120197	0.00898909	0.00734569	0.00644315	0.00536822	0.00425724	0.00349594	0.00235596	0.000348734	-0.00142509	-0.00240017	-0.00323322	-0.00418478	-0.00468417	-0.00597644	-0.00782734	-0.00986906	-0.0107271	-0.0108635	-0.00925634	-0.00673832	-0.00382032	-0.00114838	0.00124912	0.00408814	0.00706669	0.0103199	0.0129535	0.0154288	0.01725	0.0179088	0.0177693	0.0181557	0.0179324	0.0159667	0.0135532	0.00982854	0.00469001	-0.000528613
0.0186015	0.0183559	0.0149453	0.0119783	0.00847254	0.00432918	0.00144059	-0.000815503	-0.00300981	-0.00441807	-0.00458994	-0.0045695	-0.00483304	-0.00392044	-0.00325449	-0.00417685	-0.00535074	-0.0064232	-0.00706568	-0.00700199	-0.00600791	-0.00491816	-0.00449074	-0.00455225	-0.00469274	-0.00425325	-0.00434516	-0.00464017	-0.00528352	-0.0064036	-0.00783628	-0.00775716	-0.00649799	-0.00496656	-0.00280954	-0.00148839	-0.00125097	-0.00132745	-0.000803401	-0.000397172	0.00115392	0.0034605	0.0061289	0.00828865	0.0103445	0.0113213	0.0116728	0.0115457	0.010864	0.00884492
-0.00239395	-0.00157673	0.000782693	0.00329679	0.00558375	0.00796378	0.010028	0.011213	0.010729	0.0100257	0.00969409	0.00958931	0.00904324	0.00880255	0.0084687	0.00800934	0.00714472	0.0062371	0.00571465	0.00519426	0.00428118	0.00284717	0.0020269	0.00123116	0.000523372	-0.000464366	-0.00181038	-0.00364318	-0.0056289	-0.00769345	-0.00879212	-0.00906566	-0.00889975	-0.0087971	-0.00909572	-0.0105611	-0.0121389	-0.0135601	-0.0141293	-0.0137096	-0.0123879	-0.0107126	-0.00877426	-0.00722624	-0.00578234	-0.00500622	-0.00450786	-0.00473369	-0.00474764	-0.00523068
-0.00854574	-0.00865147	-0.00905047	-0.00821665	-0.0075658	-0.00680369	-0.00571256	-0.00539349	-0.00651331	-0.00851825	-0.0104963	-0.0127516	-0.0144187	-0.0148339	-0.0137597	-0.0116264	-0.00871884	-0.00508622	-0.00153848	0.00192052	0.00410526	0.00601539	0.00727194	0.00778366	0.00789991	0.00945128	0.0111907	0.0139455	0.0175653	0.0212441	0.0232013	0.0244407	0.0249606	0.0253607	0.025005	0.0241131	0.0224127	0.0192687	0.0150478	0.0115956	0.00941988	0.00798225	0.00725197	0.00655306	0.00530784	0.00342942	0.00071641	-0.00196815	-0.00459749	-0.00823478
[truncated: 10 more columns]

## Sheet: Fig S2C
	Control		Cx36-/-
	PD	ND	PD	ND
	25.6088	18.8252	20.1923	12.8083
	60.0846	26.1642	15.2987	13.9322
	30.2487	25.6773	23.4848	16.3002
	48.0352	35.4339	15.0819	11.7233
	27.9338	12.2958	12.0199	11.2013
	27.1152	18.31	17.7417	14.4638
	32.907	14.7468
	34.281	24.1836
	45.8807	35.4603
	59.0991	50.8805
	28.783	24.5159
	32.7994	20.3435
	37.7985	30.031
	75.1856	46.7667
	27.7725	17.9448
	57.8938	36.1384
	37.8589	26.208
	47.9837	33.9798
	26.333	22.2715
	38.2924	31.7464
	44.7998	26.206
	60.2996	46.1295
	43.4307	38.8549
	20.7984	19.6162
Mean	40.4676	28.4471	17.3032	13.4048
SEM	2.86241	2.10828	1.66951	0.770752

## Sheet: Fig S2D
	Control	Cx36-/-
	0.152667	0.223754
	0.393286	0.0467489
	0.0817398	0.180586
	0.150969	0.125298
	0.388719	0.0352505
	0.19384	0.101781
	0.381087
	0.172711
	0.128107
	0.0747283
	0.0800594
	0.234385
	0.114515
	0.233033
	0.214967
	0.231361
	0.181855
	0.170855
	0.0835632
	0.0934615
	0.261862
	0.133142
	0.0556087
	0.0292511
Mean	0.18	0.12
SEM	0.021	0.03

## Sheet: Fig S2F
	Control		PTX+STR
	PD	ND	PD	ND
	22.7138	15.5918	9.91467	8.02858
	40.9513	32.157	90.5583	62.807
	76.0232	47.5572	103.067	93.2589
	44.9903	37.5292	49.7033	43.5287
	37.6956	27.0453	24.7443	21.8267

## Sheet: Fig S2G
	Control		PTX+STR
	PD	ND	PD	ND
	6.05891	4.97972	3.42583	3.57552
	9.76545	12.16	16.6333	17.9732
	16.5459	19.843	23.3606	20.2357
	10.8597	12.0774	8.46473	9.00743
	10.8347	9.22573	15.0222	15.602

## Sheet: Fig S3B
	Control PD						Control ND						DSe PD						DSe ND
	Einh	Einh+5	Einh+10	Einh+15	Einh+20	Einh+25	Einh	Einh+5	Einh+10	Einh+15	Einh+20	Einh+25	Einh	Einh+5	Einh+10	Einh+15	Einh+20	Einh+25	Einh	Einh+5	Einh+10	Einh+15	Einh+20	Einh+25
	8.10828	7.23283	6.35829	5.48428	4.61027	3.73629	4.24085	3.55974	2.98431	2.82425	3.14406	3.5624	6.29189	4.82567	3.36077	2.25492	2.56164	3.07632	4.75105	3.85192	3.22483	2.60059	1.98189	1.53688
	7.19033	5.86053	4.86485	5.18114	5.50116	5.82492	5.32539	4.1379	3.12048	2.50847	2.26493	2.08755	6.44164	4.88613	3.53579	2.66875	2.58879	2.77876	5.30606	4.35579	3.54904	2.74264	2.21232	2.17433
	7.9161	6.81474	5.85285	5.09346	4.33408	3.57503	4.14745	4.16819	4.22495	4.30515	4.391	4.48355	6.17053	4.47418	3.09807	1.8336	1.74071	1.94443	4.67283	3.0793	1.88522	0.873588	0.864521	1.17024
	8.59401	7.68873	6.81282	5.96511	5.14706	4.3849	4.3526	3.26791	2.6095	2.75447	3.17266	3.59085	6.92183	5.37834	3.84336	2.7044	3.18497	3.70685	5.17984	4.07851	3.27685	2.86219	2.71284	3.05928
	7.8534	6.90353	5.96081	5.01839	4.07596	4.38508	5.25458	4.3587	3.46287	3.41754	4.39328	5.37186	6.58183	4.95345	3.89714	3.1386	3.73316	4.32771	5.39678	4.56213	3.72778	2.89343	3.05738	3.73653
	6.88232	5.47156	4.5261	3.74272	2.95933	3.31706	5.0641	4.79486	4.89222	5.00277	5.11797	5.27846	6.10106	4.63311	3.51271	2.79342	2.37077	2.70732	5.63388	4.64385	3.70677	3.15941	2.77292	2.65898
	7.38611	6.4702	5.65087	5.14804	4.83309	4.81596	4.31648	3.41641	3.48732	3.82836	4.16939	4.51042	6.19295	4.75543	3.4201	3.06725	3.46053	3.85457	5.00064	3.8982	3.49439	3.09518	3.36458	3.77835
	8.32715	7.49216	6.65928	5.83248	5.98598	7.06134	4.92535	4.2809	3.66117	3.59251	3.94393	4.29535	6.82685	5.48323	4.31932	3.19264	3.25893	3.74068	5.36895	4.14545	2.95161	2.90017	3.36849	3.83713
	7.32202	5.99846	4.81752	3.72709	3.12605	3.50693	4.22781	3.31691	2.71762	2.84023	2.96669	3.09852	6.12604	4.53298	3.27583	2.83861	2.71409	2.83421	4.73528	3.42709	2.66147	2.08336	2.17128	2.38436
	7.18994	5.85244	4.84101	3.86582	3.98016	4.0945	4.22205	3.15707	2.36204	1.88871	1.84451	1.91813	6.05586	4.30102	2.82853	2.2681	2.17296	2.36424	4.67572	3.86691	3.05818	2.32392	1.84152	1.95018
	7.9998	6.82245	5.64689	4.78512	4.13455	3.85233	3.82341	2.69664	2.29077	2.33387	2.42719	2.5218	6.03745	4.60253	3.19863	2.03071	2.21996	2.42822	4.62411	3.358	2.34795	1.55788	1.79329	2.04731
	8.77264	8.06186	7.35216	6.65934	6.08411	5.50898	4.06126	3.22455	2.90706	2.79879	2.77471	3.32862	6.6686	5.09245	3.59784	2.55055	2.0387	2.28334	4.80017	3.6506	2.85096	2.05651	1.26217	0.991772
	6.50703	5.10017	4.04662	3.11112	3.58835	4.0667	5.34196	4.70003	4.8174	5.29514	5.77544	6.61523	5.96084	4.63489	3.92048	3.27326	3.77225	4.27241	5.64938	4.85995	4.10374	3.48707	3.97014	4.45483
	8.39911	7.55233	6.73251	5.92064	5.1098	5.08693	4.40198	3.60869	3.44099	4.10895	4.80069	5.49713	6.92855	5.44941	4.24661	3.74476	4.32226	4.89995	5.04292	3.75458	2.47161	2.36662	3.09603	3.82603
	8.14921	7.70753	7.27407	6.8427	6.41363	5.98787	5.29072	5.10381	4.91867	4.73408	4.54955	4.36513	7.08318	6.01178	5.31031	4.60885	3.90739	3.81508	5.04304	4.03789	3.48582	2.936	2.38895	1.8421
	8.27892	7.24916	6.27067	5.4232	4.72401	4.02493	4.06138	3.38272	3.77165	4.56943	5.36724	6.16552	6.49446	4.92765	3.36356	2.44791	2.795	3.1421	5.12974	3.82513	2.96611	2.49114	2.593	2.96714
	8.02693	7.17239	6.39968	5.77125	5.15128	5.15721	4.9746	3.9323	3.11625	3.46728	3.81832	4.18015	6.36443	4.91393	3.67668	2.51006	2.60117	3.03837	5.17844	3.72585	2.55352	2.12077	2.55929	3.00379
	7.66072	6.78012	5.90029	5.02083	4.14161	4.26285	4.48926	3.85403	4.42346	5.01593	5.60841	6.20088	6.28113	4.7996	3.8529	3.90938	3.97299	4.03867	4.76966	3.36263	3.05404	3.19039	3.33293	3.47741
	8.58636	7.77466	7.00302	6.23293	5.48118	4.74133	5.69606	5.00635	4.31937	3.9583	3.86732	3.77665	7.19853	6.01746	4.84919	4.20214	3.5551	2.99158	5.66964	4.83101	3.9949	3.41728	2.8439	2.2719
	8.15724	7.1053	6.21905	5.67538	5.13274	4.59087	3.60499	2.6719	2.31127	2.70418	3.15362	3.60306	6.31732	4.57201	2.96957	2.18445	2.43817	2.69208	4.55267	3.08901	2.16141	1.83927	1.69704	2.04363
	8.26677	7.33884	6.41103	5.84091	5.37692	4.91342	4.42893	3.91715	3.42611	3.42918	3.7747	4.12139	6.50285	5.18469	4.12978	3.07488	2.3664	2.4613	4.76891	3.20687	2.26093	1.6286	1.79108	1.95357
	7.4784	6.38461	6.17777	6.09657	6.01613	6.78016	4.09663	3.01308	2.65669	2.41707	2.18325	1.99454	6.40437	5.04307	4.31884	3.61701	3.55939	3.85415	4.46967	3.73415	3.13184	2.53147	2.48792	2.90281
	7.21457	6.27911	5.34671	4.41475	3.48278	3.53523	4.24453	3.42449	3.34923	3.27457	3.36096	3.73825	6.00266	4.34343	2.87882	2.43379	2.20256	2.29144	4.62359	2.98748	1.79091	1.82304	1.85599	1.88909
	8.3523	7.26315	6.37741	5.80844	5.24754	4.69282	4.59631	4.35204	4.10778	3.86351	3.61925	3.41363	7.14049	5.71449	4.28914	3.41978	3.98627	4.55277	5.04345	4.36698	3.7308	3.12934	2.74026	2.80155
	7.7377	6.80305	5.87975	4.95721	4.03467	3.11213	4.59028	4.12913	3.68506	3.25213	2.93995	3.20859	6.32851	4.56679	2.83516	1.93456	2.17892	2.42383	5.05381	3.87922	3.04685	2.39261	1.73884	1.53599
	7.72353	6.7476	5.85515	5.05209	4.43583	4.45844	4.60632	3.8503	3.61385	3.3774	3.59866	4.17878	6.39551	4.79894	3.32909	2.66872	3.14217	3.61638	5.41252	4.20208	3.54851	3.10116	3.08719	3.56663
	7.92103	7.12963	6.39934	5.66929	4.94041	4.21152	4.5456	4.01423	3.90944	4.52504	5.20093	5.87681	6.70713	5.08047	3.4538	2.63253	2.97647	3.32069	5.33754	3.78643	2.56837	2.40066	2.66013	3.04618
	7.74133	6.83706	6.0045	5.17639	4.72723	5.46678	3.93648	3.01053	2.37219	2.40572	2.55796	2.76205	6.24318	4.54016	3.00535	2.07071	2.11657	2.27286	4.56728	3.08796	1.68879	1.69102	1.72738	1.76374
	8.22057	7.17107	6.12209	5.08523	4.54885	4.02288	4.62376	3.63122	2.71545	2.33028	1.94535	2.22724	6.56193	4.86194	3.48789	2.70509	2.7959	3.20208	5.18461	4.13835	3.37208	2.61394	2.3272	2.78646
	8.29052	7.1811	6.07342	4.96575	4.31712	4.76406	4.9085	4.55259	4.2079	3.87224	3.589	3.74363	7.0934	5.52101	4.09443	3.00352	2.24279	2.53393	4.82568	3.56194	2.29989	1.45635	1.68391	1.91147
	8.43793	7.45198	6.46635	5.48103	4.49571	3.51043	3.77907	2.71562	2.00076	1.82321	2.24709	2.70143	6.48238	4.76662	3.14923	1.79775	1.71178	2.13514	4.6649	3.01082	1.86029	1.63816	1.41829	1.20168
	8.39204	7.33091	6.26977	5.89272	5.5936	5.29448	4.44749	3.8588	3.45262	3.08476	3.45439	4.07981	6.76097	5.14712	3.91997	3.07051	3.19783	3.64699	5.13705	4.05929	3.39916	2.81367	2.71791	3.22639
	8.38067	7.26599	6.30763	5.59137	4.87527	4.15968	4.01428	3.1787	3.68277	4.36113	5.04065	5.72017	6.5307	5.57764	4.6476	3.71766	3.07366	3.52971	4.65498	3.23811	1.96343	1.6599	1.65014	1.76256
	7.45685	6.66108	5.86614	5.13073	4.40853	3.69243	4.11564	3.1121	2.59357	2.79302	3.44514	4.10131	6.25082	4.47901	2.93815	2.62098	2.84109	3.06119	4.90171	3.65005	2.73747	1.92024	2.17461	2.51758
	7.79359	6.81489	5.83755	4.9862	5.20584	5.63669	4.97622	4.48261	3.98905	3.79273	3.91658	4.30973	7.07823	5.79601	4.8298	4.30262	4.10493	4.76942	5.03931	4.35303	4.07998	3.9128	3.75078	4.09015
	7.08021	5.54749	4.19051	3.04729	3.25871	3.47155	5.13217	4.23082	3.65657	3.32489	2.99351	2.85437	6.56774	5.17159	3.95063	2.87282	2.07587	1.51408	5.27344	4.26611	3.268	2.61752	2.08327	1.54902
	6.75211	6.13593	5.62508	5.11573	5.35828	5.8609	4.26239	3.31716	3.11293	3.25297	3.83123	4.40949	5.86865	4.43414	3.34992	3.2286	3.74444	4.26029	4.77396	3.78416	2.9299	3.03045	3.56804	4.10627
	8.68042	7.95547	7.23649	6.52349	5.81331	5.10352	3.94386	3.0701	2.9521	2.8345	2.98622	3.38907	6.73359	5.29332	3.85901	2.43133	2.53607	2.96788	4.90576	3.58978	2.70368	2.01723	1.68445	1.37076
	7.66007	6.82565	5.99251	5.15937	4.32623	4.29695	5.03409	4.56275	4.1774	3.79505	3.6639	4.13544	6.49825	5.73821	5.08718	4.43661	3.84068	3.7588	4.65878	3.43228	2.78966	2.8183	2.94479	3.19906
	8.43869	7.50248	6.59873	5.71007	4.82778	3.9526	5.08102	3.86236	3.09675	2.33485	1.64297	0.979268	7.20931	5.63152	4.06157	2.74461	1.89877	1.98051	5.62356	4.23961	3.47787	2.98652	2.49517	2.00396
	7.87968	7.14202	6.46391	6.2227	6.08998	6.24098	4.43828	3.67899	3.67602	4.52551	5.375	6.22474	6.60731	5.10827	4.35161	4.26328	4.91695	5.57217	5.13925	4.51272	3.88648	3.93285	4.62209	5.31132
	8.26643	7.49883	6.73982	5.98345	5.22787	4.47455	4.84981	3.73954	2.88704	2.03453	1.54611	1.63842	6.40665	5.12577	3.84808	2.8883	2.29895	2.72686	5.6563	4.5613	3.46662	2.65845	1.95558	2.06028
	7.40509	6.50614	5.62069	4.74014	5.36572	6.00763	4.67506	3.71018	3.18568	2.94796	3.14062	3.76185	6.33775	4.66075	3.19633	3.344	3.63232	3.92064	5.20349	4.22721	3.47233	2.73268	2.89586	3.27772
	7.53242	6.55607	5.69065	4.82729	4.18913	3.63305	4.87856	4.24137	3.86861	3.49585	3.12309	2.75033	6.16878	4.9877	4.17212	3.35689	2.54264	1.72912	5.33952	4.55059	3.76497	2.98044	2.19779	1.42202
	7.78562	6.67416	5.5627	4.45216	3.48145	3.62474	4.20107	3.21667	2.36951	1.75424	1.76935	2.16599	6.34101	4.66309	3.15053	2.49483	2.4806	2.71807	4.93814	3.68216	2.95916	2.31608	1.673	1.92782
	8.41145	7.24163	6.0718	5.14224	4.32774	3.51324	4.75112	4.02991	3.57551	4.18843	5.24326	6.29809	6.66665	5.12498	3.8796	3.16604	3.0376	3.50003	5.10681	4.31869	3.57662	2.84938	2.23	2.79255
	7.63188	7.03728	6.59901	6.16073	5.72246	5.6379	4.14463	3.14284	2.50233	2.22898	2.15226	2.07593	6.04192	4.49848	3.00549	2.91584	2.82676	2.7787	4.59772	3.0746	2.27066	2.24676	2.22642	2.44695
	8.35751	7.40277	6.44986	5.50138	4.5538	4.40236	4.5273	3.32615	2.61448	2.77979	3.38509	4.02108	6.39374	4.75017	3.22586	2.6302	3.12221	3.61904	5.17348	3.90142	2.86286	1.99726	1.47803	1.27676
	7.41307	6.78495	6.16675	5.74579	5.77747	5.80915	4.6765	3.61523	2.82218	2.70519	3.32101	3.93684	6.24152	4.97327	4.05258	3.39883	3.27561	3.71451	5.24241	4.46308	3.86441	3.26925	2.76176	2.96909
	7.38742	6.09772	4.80839	3.65591	3.13131	3.53069	4.35598	3.61655	3.50924	3.40193	3.33536	3.81384	6.27667	4.48792	3.4248	2.9507	2.60973	2.91624	4.4006	2.75769	1.94692	1.99171	2.28281	2.62728
	7.78372	6.539	5.5071	4.76106	4.02089	3.69829	4.18706	3.18778	3.1774	3.1975	3.43034	4.11688	6.30367	4.50475	2.89002	2.59675	2.99355	3.39061	5.03945	3.53537	2.34696	2.1426	2.44898	2.91691
	6.97629	5.86035	4.9671	4.07426	4.40242	5.08383	4.6482	3.92223	3.31891	3.06752	3.37592	3.68432	6.26136	4.44583	3.6492	2.86359	3.12706	3.53825	4.57465	3.0151	2.34944	2.5126	2.8318	3.27871
	8.51333	7.42698	6.46113	5.59368	4.85655	4.1344	4.70501	3.69854	3.23139	3.22084	3.58407	3.97136	6.92276	5.31862	3.71447	2.89138	3.25458	3.62068	5.43286	4.30969	3.20136	2.30451	2.68323	3.12259
	7.13675	6.18315	5.82265	5.46498	5.1089	4.95105	4.73796	3.94812	3.36884	2.85175	2.34732	1.8459	6.11567	5.17818	4.46812	3.77911	3.09373	3.05995	5.08015	4.46395	3.87937	3.43089	3.27598	3.12551
	7.37816	6.56036	5.7756	5.00088	4.24062	4.65279	4.75043	4.12749	3.76654	4.3708	4.97526	5.58168	6.43019	5.12894	3.83484	2.8623	3.02759	3.45533	4.6994	3.35652	2.29653	2.57253	3.00407	3.43561
	8.19977	7.5033	7.05836	6.61343	6.16849	5.72356	5.21356	4.19715	3.69958	3.51764	3.33583	3.15843	6.62375	5.49738	4.37148	3.52338	2.69136	3.19108	5.57905	4.71782	3.9201	3.12238	2.32466	1.64946
	8.03604	7.35458	6.73616	6.12267	5.51087	6.02436	4.61949	3.70201	3.51746	3.63111	4.22654	4.82232	6.33739	4.80793	3.45956	2.47152	2.76805	3.29579	4.92588	4.10738	3.7058	3.31064	2.91691	2.52318
	7.68481	6.60972	5.53463	4.54546	4.11877	4.32652	4.83382	3.92953	3.12225	2.92512	2.72897	2.77345	6.21906	4.57782	3.50422	2.62459	2.60416	3.02823	5.40344	4.54556	3.95514	3.36668	2.78011	2.47258
	8.43627	7.38527	6.33482	5.28507	4.42067	3.64384	4.20452	3.27439	3.05146	2.82853	2.92272	3.31136	6.54149	4.82058	3.14752	1.79991	1.89394	2.14978	4.95606	3.33366	1.97242	1.47469	1.25545	1.0362
	7.5178	6.70702	5.89624	5.08546	4.27469	4.05084	4.8682	3.62666	2.79551	2.17686	2.01259	2.32805	6.15738	4.35969	3.02668	2.46554	2.70763	2.95471	5.35724	4.31725	3.27725	2.56661	2.16351	2.41037
	7.78127	6.76289	6.15916	5.55543	4.95171	4.34798	3.89881	2.79451	2.64294	3.10613	3.56974	4.03335	6.13677	4.33469	2.79676	2.16987	2.47388	2.77789	4.549	3.17768	2.40161	1.76428	1.6584	2.06804
	8.54203	8.099	7.67192	7.24547	6.8576	6.52603	5.28752	4.40659	4.25227	4.10608	3.96072	3.81537	6.94838	5.96187	5.12956	4.31532	3.50134	3.64314	5.72825	4.72757	3.72702	2.72704	2.63153	2.71059
	8.04165	7.14508	6.25877	5.39129	4.52857	3.69286	4.29509	3.57214	3.30339	3.29946	3.32402	3.59088	6.50525	5.04013	3.7672	2.60231	2.43117	2.79306	4.76694	3.41031	2.05368	2.09567	2.4626	2.82975
	7.68535	6.91736	6.2953	5.67925	5.07129	4.46971	4.34249	2.87791	1.95901	1.70754	1.72032	2.14191	6.17806	4.64502	3.55449	2.4665	2.50738	2.63186	5.15504	4.12014	3.08524	2.05033	1.62218	1.85492
	7.56454	6.27721	5.318	4.96287	4.60857	4.91101	4.55103	3.88858	3.45252	3.01971	2.59044	2.6025	6.68038	5.27837	3.88371	3.29796	3.53409	3.86287	5.05271	4.31048	3.84273	3.53086	3.219	3.29893
	7.946	6.93038	5.93151	5.19288	4.80938	4.42587	4.74248	3.68886	2.85642	2.28247	2.49315	2.7059	6.41471	4.76026	3.1058	2.39474	2.55426	2.71377	5.19544	4.19597	3.25587	2.3206	2.07774	2.30114
	7.09637	6.04713	5.27739	4.56492	3.90318	4.34229	4.09533	3.00303	2.5228	2.88459	3.38851	3.90695	5.93601	4.38899	3.01879	2.84626	3.08516	3.42979	4.69904	3.48221	2.74413	2.93392	3.1237	3.31349
	7.18355	6.16486	5.296	4.42756	3.55911	3.22666	4.44993	3.95939	3.51999	3.87146	4.39473	4.91832	6.11518	4.6272	3.14015	3.14968	3.21239	3.2751	4.91071	3.2211	2.44786	2.57724	2.71602	2.87408
	7.32483	6.44086	5.55704	4.67355	3.79014	3.22826	4.74359	3.54865	2.72728	2.4768	2.2269	1.97918	6.22814	4.82168	3.54562	2.34473	1.7509	1.7649	5.14701	4.2178	3.28952	2.36143	1.58222	0.885987
	7.97465	7.04467	6.30253	5.8024	5.30227	4.80257	4.87622	4.10586	3.33629	3.15045	3.09094	3.07896	6.57833	5.09635	3.77664	2.46218	2.12659	2.28207	5.10865	4.15072	3.52541	2.90409	2.28796	1.73977
	7.35544	6.14002	4.94082	4.17495	4.44589	4.7178	4.98175	4.32657	3.67139	3.05072	2.76414	3.21594	6.18961	4.80187	3.44912	2.96492	2.9728	3.32741	5.10559	4.21499	3.53278	3.07803	2.62561	2.84881
	7.9102	6.89097	6.01412	5.35836	4.70921	4.11815	5.58839	4.83224	4.0834	3.84887	3.75097	3.65362	6.89706	5.77275	4.85458	3.95083	3.05514	3.54824	5.79476	5.08021	4.3732	3.6988	3.02908	2.59966
	7.21866	6.57127	6.03341	5.94042	5.85007	5.76037	4.53106	3.06274	2.69134	2.91419	3.48728	4.0616	5.84987	4.50573	3.7641	3.02246	3.06601	3.49391	5.0698	4.10335	3.38765	2.78065	2.93344	3.38132
	7.36471	6.98675	6.74945	6.73162	6.71403	6.69644	4.91275	3.69213	2.824	2.25824	1.9895	2.23976	6.09808	5.0641	4.29204	3.59617	2.9136	3.41947	5.65016	4.90522	4.18506	3.47648	2.784	2.52774
	7.82156	6.86157	5.90213	5.15729	5.61136	6.58524	4.76623	3.82108	3.13611	2.94033	3.49351	4.23167	6.32271	4.86082	3.81574	3.0992	3.72901	4.36373	5.29817	4.30196	3.40922	2.86847	3.37905	4.00468
	7.16415	6.08684	5.33556	4.79523	4.75906	5.10458	4.2397	3.45015	2.79155	2.64559	2.89061	3.14088	6.25378	4.99659	4.16429	3.75733	3.71835	3.68288	4.49275	2.92217	2.61404	2.61951	2.76151	3.01374
	8.54706	7.7585	6.96995	6.18149	5.3932	4.60491	4.88602	3.90659	3.44605	3.28175	3.11751	3.42678	7.03726	5.69711	4.358	3.51391	2.83116	3.28783	5.35746	4.55793	3.76189	3.05967	2.47659	1.89351
	8.08278	7.07714	6.07813	5.20804	4.42341	3.63911	4.42064	3.56635	3.09134	3.18538	3.63139	4.08426	6.331	4.80077	3.44431	2.08901	1.87261	2.07658	5.07996	3.58332	2.08712	1.64408	1.43159	1.68782
	8.39882	7.2575	6.25157	5.25724	4.26428	3.27132	3.87333	3.31195	2.88412	2.84241	3.27905	3.89857	6.89185	5.30035	3.70964	2.43529	2.82589	3.23699	4.6321	3.39716	2.73343	2.12191	1.74598	1.48884
	7.60722	6.36568	5.62271	4.94273	4.27341	4.35384	4.26735	3.38271	2.71952	2.18123	2.33579	2.79402	6.54966	4.86164	3.17433	2.71485	3.2481	3.78135	4.97033	4.00319	3.35822	2.7381	2.49019	3.12428
	8.38713	7.62744	6.89999	6.23054	5.59218	6.13899	4.26191	2.79332	2.26442	1.89336	1.96744	2.34011	6.77223	5.30958	3.84693	3.06129	3.39901	3.78197	5.04249	3.85376	2.85816	2.24611	2.15529	2.49446
	7.82118	6.82285	5.95797	5.17667	4.57766	4.07261	4.63076	3.61944	2.99899	2.79008	2.58182	2.51629	6.78992	5.47643	4.29365	3.42535	2.89031	3.13011	5.04544	4.19265	3.62337	3.11478	2.60672	2.97316
	8.29853	7.75645	7.21438	6.96673	6.74227	6.7985	4.11327	3.33474	3.14776	3.51717	3.89089	4.26872	6.44212	5.01455	3.7177	2.51522	2.75809	3.19759	4.92695	3.62002	2.60061	2.24452	2.39512	2.78948
	7.73971	6.63125	5.76863	5.22903	5.22873	5.91884	4.81742	3.91101	3.45868	3.32265	3.21448	3.6157	6.81975	5.29226	3.84358	3.41534	3.75855	4.10913	5.14717	3.41488	2.81448	3.2014	3.58832	3.97589
	7.03228	6.16662	5.33717	5.06179	5.93597	6.81089	5.32014	4.61837	4.14237	3.66645	3.19084	2.71523	6.25996	4.94559	3.72956	3.05324	3.42151	3.79711	5.48131	4.5623	3.85399	3.36293	2.87382	3.15336
	7.48068	6.4323	5.47368	5.10438	5.89676	6.69119	4.3823	3.82619	3.48938	3.1529	2.81724	2.87158	6.27898	4.94295	3.88963	2.98644	2.62878	2.71573	4.82178	3.81853	3.22139	2.84289	2.47833	2.24881
	7.16319	5.95072	5.304	4.95646	4.6122	4.88554	4.2918	3.24883	2.68842	2.20021	2.28629	2.62681	5.94732	4.16573	2.68867	2.5498	2.81517	3.08055	5.05978	3.81371	3.03801	2.52766	2.29668	2.62753
	7.43183	6.4972	5.57825	4.66178	4.0698	4.37502	4.19549	3.16533	2.77848	2.62971	3.02428	3.42018	5.85554	4.50393	3.17775	3.20129	3.30459	3.90607	4.80532	3.86399	3.04449	2.56809	2.73346	3.0479
	8.2768	7.37631	6.4759	5.57626	4.67661	3.77697	4.34306	4.27245	4.23293	4.20024	4.18031	4.16737	6.55069	4.97264	3.3946	2.32166	2.71569	3.10973	4.79253	3.23248	1.86113	1.43095	1.62956	1.82817
	7.8414	6.85175	5.8621	4.87245	3.94516	4.32235	3.57727	2.56985	2.61191	3.00965	3.49	3.97395	6.17064	4.53587	3.12955	2.522	3.07781	3.63551	4.42367	3.20485	2.01283	1.57056	1.89036	2.23187
	7.88479	7.41766	6.95182	6.48684	6.02186	5.55687	4.22129	3.32632	3.24078	3.15573	3.07079	2.98585	6.11064	4.44127	3.04005	2.02146	2.07324	2.12776	4.46598	3.13249	1.81512	1.3717	1.47737	1.5981
	7.01839	6.11055	5.20353	4.29652	4.47939	5.11886	4.84172	4.21043	3.60207	3.00103	2.41706	1.83809	5.60338	4.15085	2.97524	1.8155	1.83118	1.90467	5.12413	4.15135	3.56133	2.97704	2.39894	2.08067
	7.38622	6.17865	5.25877	5.13681	5.22795	5.3191	4.51776	4.04925	3.81164	3.59478	3.39126	3.21114	6.36823	4.9647	4.447	3.93489	3.42352	3.3226	4.68024	3.0805	2.57438	2.63603	2.79662	2.95906
	8.55706	7.8556	7.15413	6.47243	5.85534	5.23861	3.79363	3.04121	2.78779	3.18087	3.57396	3.96704	7.07962	5.84494	4.61119	3.38021	2.45756	2.68627	4.70206	3.41253	2.36441	1.88047	1.92869	1.98836
	7.85236	7.05896	6.28783	5.51914	5.37375	6.19954	4.10174	2.89126	2.44807	2.84779	3.44603	4.04427	6.69046	5.14506	3.75519	3.5109	4.0598	4.60932	4.76903	3.76767	2.92876	2.62454	3.26196	3.90205
	8.41766	7.40212	6.70202	6.08676	5.47151	4.85631	4.43649	3.71466	3.5997	3.49456	3.39558	3.29724	6.61689	4.94283	3.52858	3.21113	3.49761	3.81544	5.12728	3.82509	3.19597	2.93331	2.90516	3.17534
	8.48551	7.43688	6.62535	5.81576	5.00672	4.19998	4.11012	3.53668	3.35922	3.49825	3.64219	3.79046	6.98332	5.35823	3.95998	3.13504	3.68545	4.23704	4.85652	3.74711	3.16493	2.58276	2.00058	1.41841
	7.80295	7.10858	6.4167	5.73077	5.04808	4.36608	5.10623	4.39495	3.75583	3.64383	3.53184	4.02789	6.74901	5.61785	4.56976	3.95281	3.61229	4.15918	5.26149	4.61277	3.99497	3.39345	2.82492	3.33356
	7.25009	6.13501	5.46507	4.79549	4.14734	4.84577	3.90138	2.45388	2.13052	2.2243	2.3238	2.4236	5.8054	3.94545	3.31196	3.13619	2.962	2.78782	4.37483	3.29559	2.23856	1.6827	1.75811	1.9772
	7.63134	6.93693	6.24251	5.5481	4.85369	4.74703	4.14322	2.96104	2.41665	2.29497	2.24056	2.32135	6.32505	4.77633	3.38996	2.07157	2.28513	2.49937	4.69829	3.1039	1.65124	1.2494	1.54742	1.85581
Mean	7.814	6.864	6.026	5.322	4.854	4.731	4.523	3.68	3.255	3.183	3.32	3.606	6.442	4.959	3.701	2.947	2.93	3.22	5.013	3.865	3.014	2.548	2.431	2.566
SEM	0.05048	0.0606	0.06902	0.07834	0.08254	0.09834	0.04436	0.05699	0.06402	0.07643	0.0937	0.1139	0.03474	0.04476	0.05769	0.06356	0.06438	0.07598	0.03374	0.05406	0.06757	0.06342	0.0662	0.08532

## Sheet: Fig S3C
	Control PD						Control ND						DSi PD						DSi ND
	Einh	Einh+5	Einh+10	Einh+15	Einh+20	Einh+25	Einh	Einh+5	Einh+10	Einh+15	Einh+20	Einh+25	Einh	Einh+5	Einh+10	Einh+15	Einh+20	Einh+25	Einh	Einh+5	Einh+10	Einh+15	Einh+20	Einh+25
	8.10828	7.23283	6.35829	5.48428	4.61027	3.73629	4.24085	3.55974	2.98431	2.82425	3.14406	3.5624	7.20886	6.4001	5.59182	4.78453	3.97724	3.26437	4.42201	3.39421	2.72575	3.06861	3.44789	3.82902
	7.19033	5.86053	4.86485	5.18114	5.50116	5.82492	5.32539	4.1379	3.12048	2.50847	2.26493	2.08755	6.2873	5.26648	4.76717	4.40757	4.82413	5.24108	5.5468	4.34556	3.14433	2.19542	1.86328	1.9514
	7.9161	6.81474	5.85285	5.09346	4.33408	3.57503	4.14745	4.16819	4.22495	4.30515	4.391	4.48355	6.99874	6.00794	5.25312	4.54885	3.84623	3.14361	5.13178	4.47732	4.51132	4.56076	4.62069	4.68288
	8.59401	7.68873	6.81282	5.96511	5.14706	4.3849	4.3526	3.26791	2.6095	2.75447	3.17266	3.59085	7.6009	6.79382	6.00345	5.22799	4.49071	3.96215	4.92452	3.46883	3.15123	3.20447	3.98549	4.82102
	7.8534	6.90353	5.96081	5.01839	4.07596	4.38508	5.25458	4.3587	3.46287	3.41754	4.39328	5.37186	6.70928	5.84324	4.98421	4.12525	3.75576	4.29276	5.33292	4.42344	3.51787	3.79422	4.72727	5.66032
	6.88232	5.47156	4.5261	3.74272	2.95933	3.31706	5.0641	4.79486	4.89222	5.00277	5.11797	5.27846	6.26982	5.47213	4.67443	3.87673	3.07904	3.37794	5.01134	4.36059	4.29663	4.46517	4.64306	5.23329
	7.38611	6.4702	5.65087	5.14804	4.83309	4.81596	4.31648	3.41641	3.48732	3.82836	4.16939	4.51042	6.68316	5.8113	5.22504	4.9315	4.63797	4.64778	4.76593	3.19897	2.75124	3.16362	3.57669	4.23921
	8.32715	7.49216	6.65928	5.83248	5.98598	7.06134	4.92535	4.2809	3.66117	3.59251	3.94393	4.29535	7.45461	6.6855	5.92199	5.16589	5.97941	7.05799	5.98603	5.17237	4.42212	3.90855	4.21949	4.53175
	7.32202	5.99846	4.81752	3.72709	3.12605	3.50693	4.22781	3.31691	2.71762	2.84023	2.96669	3.09852	6.41554	5.36499	4.31461	3.32898	3.03784	3.24911	5.18491	4.22919	3.28612	3.20676	3.30004	3.39332
	7.18994	5.85244	4.84101	3.86582	3.98016	4.0945	4.22205	3.15707	2.36204	1.88871	1.84451	1.91813	6.17233	4.91639	3.97497	3.47097	3.52829	3.69781	4.46393	2.90556	2.04109	1.93961	2.36669	2.79393
	7.9998	6.82245	5.64689	4.78512	4.13455	3.85233	3.82341	2.69664	2.29077	2.33387	2.42719	2.5218	6.92986	5.83971	5.19182	4.56799	4.2451	4.01435	4.80641	3.5318	2.77917	2.51793	2.44847	2.5403
	8.77264	8.06186	7.35216	6.65934	6.08411	5.50898	4.06126	3.22455	2.90706	2.79879	2.77471	3.32862	7.44934	6.94771	6.44626	5.94487	5.44348	4.9421	4.57302	3.23476	2.36285	2.86134	3.37455	3.88828
	6.50703	5.10017	4.04662	3.11112	3.58835	4.0667	5.34196	4.70003	4.8174	5.29514	5.77544	6.61523	6.15884	5.10281	4.04678	3.18445	3.65655	4.12945	5.22187	4.61247	4.00834	4.50261	5.43704	6.45134
	8.39911	7.55233	6.73251	5.92064	5.1098	5.08693	4.40198	3.60869	3.44099	4.10895	4.80069	5.49713	7.3344	6.59854	5.86338	5.12882	4.52069	4.57197	5.73128	4.84064	4.16373	4.41631	5.07909	5.74839
	8.14921	7.70753	7.27407	6.8427	6.41363	5.98787	5.29072	5.10381	4.91867	4.73408	4.54955	4.36513	7.24245	6.70662	6.28186	5.94671	5.61155	5.32322	6.44139	6.16376	5.88672	5.60967	5.3327	5.05628
	8.27892	7.24916	6.27067	5.4232	4.72401	4.02493	4.06138	3.38272	3.77165	4.56943	5.36724	6.16552	7.30181	6.46202	5.79238	5.12277	4.45329	3.7839	4.71723	3.8616	3.76752	4.56402	5.36059	6.1572
	8.02693	7.17239	6.39968	5.77125	5.15128	5.15721	4.9746	3.9323	3.11625	3.46728	3.81832	4.18015	7.31941	6.5188	5.83056	5.26342	4.69628	5.13771	5.46213	4.48403	3.73147	3.70432	4.01436	4.33601
	7.66072	6.78012	5.90029	5.02083	4.14161	4.26285	4.48926	3.85403	4.42346	5.01593	5.60841	6.20088	6.7152	5.90198	5.08876	4.27568	3.68701	3.76671	5.48481	4.61269	4.85314	5.39919	5.94575	6.49231
	8.58636	7.77466	7.00302	6.23293	5.48118	4.74133	5.69606	5.00635	4.31937	3.9583	3.86732	3.77665	7.44623	6.68812	5.95887	5.28768	4.6438	4.0019	5.60452	4.67898	4.17219	4.06855	3.96623	3.86527
	8.15724	7.1053	6.21905	5.67538	5.13274	4.59087	3.60499	2.6719	2.31127	2.70418	3.15362	3.60306	7.13102	6.15299	5.52579	5.04895	4.5721	4.09525	4.74627	3.48731	2.88262	3.037	3.45006	3.86312
	8.26677	7.33884	6.41103	5.84091	5.37692	4.91342	4.42893	3.91715	3.42611	3.42918	3.7747	4.12139	7.32857	6.46609	5.77228	5.3595	4.94672	4.53394	5.71282	5.12144	4.53238	3.94352	3.9298	4.25612
	7.4784	6.38461	6.17777	6.09657	6.01613	6.78016	4.09663	3.01308	2.65669	2.41707	2.18325	1.99454	6.30002	5.704	5.67065	5.63801	5.60536	6.30752	4.62233	3.49215	2.37671	1.96486	1.84346	1.73868
	7.21457	6.27911	5.34671	4.41475	3.48278	3.53523	4.24453	3.42449	3.34923	3.27457	3.36096	3.73825	6.42736	5.55113	4.67521	3.80006	2.92568	3.25189	5.33173	4.43479	4.1834	4.02612	3.86924	4.06747
	8.3523	7.26315	6.37741	5.80844	5.24754	4.69282	4.59631	4.35204	4.10778	3.86351	3.61925	3.41363	7.09248	6.29538	5.77991	5.27317	4.77392	4.28446	5.17344	4.04071	3.72421	3.5138	3.80509	4.46885
	7.7377	6.80305	5.87975	4.95721	4.03467	3.11213	4.59028	4.12913	3.68506	3.25213	2.93995	3.20859	7.08041	6.20569	5.33142	4.45814	3.58505	2.71197	4.74547	3.56184	3.17548	2.78921	2.9355	3.25721
	7.72353	6.7476	5.85515	5.05209	4.43583	4.45844	4.60632	3.8503	3.61385	3.3774	3.59866	4.17878	6.91596	6.16089	5.55445	4.94801	4.34169	4.03722	4.90397	3.31458	2.73263	3.03418	3.61193	4.1897
	7.92103	7.12963	6.39934	5.66929	4.94041	4.21152	4.5456	4.01423	3.90944	4.52504	5.20093	5.87681	7.24456	6.55882	5.87452	5.19023	4.50621	3.82359	5.20318	4.53924	4.38165	4.63462	5.29489	5.95519
	7.74133	6.83706	6.0045	5.17639	4.72723	5.46678	3.93648	3.01053	2.37219	2.40572	2.55796	2.76205	6.79803	5.82111	5.01612	4.27045	4.28864	5.08848	4.8592	3.85267	3.10048	3.06268	3.02488	2.98732
	8.22057	7.17107	6.12209	5.08523	4.54885	4.02288	4.62376	3.63122	2.71545	2.33028	1.94535	2.22724	7.23243	6.25158	5.40164	4.90244	4.40339	3.90435	4.71128	3.71014	2.7111	2.17047	2.6972	3.22394
	8.29052	7.1811	6.07342	4.96575	4.31712	4.76406	4.9085	4.55259	4.2079	3.87224	3.589	3.74363	6.9684	5.95093	5.11987	4.61303	4.1062	4.6836	6.20312	5.75147	5.31464	4.87914	4.44454	4.29837
	8.43793	7.45198	6.46635	5.48103	4.49571	3.51043	3.77907	2.71562	2.00076	1.82321	2.24709	2.70143	7.28212	6.36617	5.46282	4.56031	3.6593	2.76403	4.93776	3.92364	2.93808	2.45813	2.66222	3.06329
	8.39204	7.33091	6.26977	5.89272	5.5936	5.29448	4.44749	3.8588	3.45262	3.08476	3.45439	4.07981	7.29322	6.30843	5.81663	5.5535	5.29037	5.02724	4.77041	3.48612	3.09531	3.12175	3.70327	4.29356
	8.38067	7.26599	6.30763	5.59137	4.87527	4.15968	4.01428	3.1787	3.68277	4.36113	5.04065	5.72017	7.22056	6.22239	5.57402	4.92565	4.27728	3.62891	5.07194	4.44298	4.46618	5.06168	5.65944	6.25719
	7.45685	6.66108	5.86614	5.13073	4.40853	3.69243	4.11564	3.1121	2.59357	2.79302	3.44514	4.10131	6.80684	6.10586	5.42114	4.74234	4.06633	3.39038	4.68381	3.72621	3.16299	3.00552	3.63448	4.26425
	7.79359	6.81489	5.83755	4.9862	5.20584	5.63669	4.97622	4.48261	3.98905	3.79273	3.91658	4.30973	6.53444	5.62357	4.94778	4.64095	4.76249	5.24582	5.53384	4.75624	4.24568	3.85153	3.98449	4.67148
	7.08021	5.54749	4.19051	3.04729	3.25871	3.47155	5.13217	4.23082	3.65657	3.32489	2.99351	2.85437	6.15186	4.84784	3.59776	2.45066	2.73863	3.02661	5.65995	4.51535	3.62586	3.02252	3.02685	3.64774
	6.75211	6.13593	5.62508	5.11573	5.35828	5.8609	4.26239	3.31716	3.11293	3.25297	3.83123	4.40949	6.09195	5.4609	5.00283	4.7134	5.20151	5.70299	4.61199	2.93161	2.73269	3.30445	3.8762	4.44796
	8.68042	7.95547	7.23649	6.52349	5.81331	5.10352	3.94386	3.0701	2.9521	2.8345	2.98622	3.38907	7.56818	6.93844	6.31176	5.6867	5.06508	4.44528	4.57447	2.85927	2.52821	2.60476	3.00623	3.40769
	7.66007	6.82565	5.99251	5.15937	4.32623	4.29695	5.03409	4.56275	4.1774	3.79505	3.6639	4.13544	6.89699	6.11661	5.3387	4.56157	3.87201	4.34116	6.00588	5.54037	5.07508	4.61239	4.15105	4.307
	8.43869	7.50248	6.59873	5.71007	4.82778	3.9526	5.08102	3.86236	3.09675	2.33485	1.64297	0.979268	7.45774	6.62117	5.80185	4.99073	4.18312	3.38365	5.76632	3.89529	2.9565	2.20463	1.45395	0.812966
	7.87968	7.14202	6.46391	6.2227	6.08998	6.24098	4.43828	3.67899	3.67602	4.52551	5.375	6.22474	6.94417	6.33662	6.07648	5.96933	5.86218	6.09675	4.71228	3.59063	3.85989	4.68916	5.51999	6.35082
	8.26643	7.49883	6.73982	5.98345	5.22787	4.47455	4.84981	3.73954	2.88704	2.03453	1.54611	1.63842	7.03436	6.41529	5.80728	5.19933	4.6668	4.15193	5.08323	3.87686	2.98329	2.12142	1.55022	1.63495
	7.40509	6.50614	5.62069	4.74014	5.36572	6.00763	4.67506	3.71018	3.18568	2.94796	3.14062	3.76185	6.6251	5.7981	4.9711	4.29324	4.98941	5.68624	4.89794	3.25828	2.41543	2.84846	3.43123	4.01439
	7.53242	6.55607	5.69065	4.82729	4.18913	3.63305	4.87856	4.24137	3.86861	3.49585	3.12309	2.75033	6.67071	5.86491	5.08861	4.55247	4.01666	3.48085	5.05328	4.0437	3.5419	3.1993	2.8567	2.5141
	7.78562	6.67416	5.5627	4.45216	3.48145	3.62474	4.20107	3.21667	2.36951	1.75424	1.76935	2.16599	6.97673	5.92436	4.87226	3.95401	3.27663	3.43946	4.62991	3.1928	2.35693	2.12181	2.56644	3.01614
	8.41145	7.24163	6.0718	5.14224	4.32774	3.51324	4.75112	4.02991	3.57551	4.18843	5.24326	6.29809	7.14528	6.06946	5.3009	4.5469	3.79324	3.04054	4.85205	4.1785	3.5589	4.57012	5.58147	6.59318
	7.63188	7.03728	6.59901	6.16073	5.72246	5.6379	4.14463	3.14284	2.50233	2.22898	2.15226	2.07593	6.76492	6.35085	5.96839	5.58636	5.20478	5.40921	4.97357	3.93142	3.29402	2.66211	2.41145	2.30403
	8.35751	7.40277	6.44986	5.50138	4.5538	4.40236	4.5273	3.32615	2.61448	2.77979	3.38509	4.02108	7.42575	6.53894	5.65213	4.96395	4.34929	3.73462	4.6589	3.44992	2.95571	3.85867	4.83872	5.82005
	7.41307	6.78495	6.16675	5.74579	5.77747	5.80915	4.6765	3.61523	2.82218	2.70519	3.32101	3.93684	6.6238	5.93049	5.68652	5.71048	5.74596	5.78145	4.8608	3.77952	2.79467	2.83271	3.6062	4.3802
	7.38742	6.09772	4.80839	3.65591	3.13131	3.53069	4.35598	3.61655	3.50924	3.40193	3.33536	3.81384	6.19315	5.04495	4.21135	3.37975	2.97575	3.39549	5.23269	4.5659	4.37685	4.18837	4.00019	3.88422
	7.78372	6.539	5.5071	4.76106	4.02089	3.69829	4.18706	3.18778	3.1774	3.1975	3.43034	4.11688	6.65752	5.63276	4.93605	4.27673	4.00432	3.73294	4.35844	2.74951	2.66418	3.0535	3.70384	4.35418
	6.97629	5.86035	4.9671	4.07426	4.40242	5.08383	4.6482	3.92223	3.31891	3.06752	3.37592	3.68432	6.33556	5.47202	4.60871	3.74539	4.20945	4.91944	5.36433	4.58688	4.1153	3.68851	3.40876	3.713
	8.51333	7.42698	6.46113	5.59368	4.85655	4.1344	4.70501	3.69854	3.23139	3.22084	3.58407	3.97136	7.5864	6.56661	5.69233	5.0296	4.36901	3.7145	5.06213	3.48514	2.96944	3.34055	3.71197	4.08339
	7.13675	6.18315	5.82265	5.46498	5.1089	4.95105	4.73796	3.94812	3.36884	2.85175	2.34732	1.8459	6.29247	5.73019	5.41132	5.09979	4.78909	4.65486	4.97813	4.11603	3.31239	2.54398	2.4691	3.12747
	7.37816	6.56036	5.7756	5.00088	4.24062	4.65279	4.75043	4.12749	3.76654	4.3708	4.97526	5.58168	6.7012	5.97539	5.26224	4.55224	3.9835	4.48688	5.76357	5.09979	4.47701	4.66208	5.23206	5.80292
	8.19977	7.5033	7.05836	6.61343	6.16849	5.72356	5.21356	4.19715	3.69958	3.51764	3.33583	3.15843	7.34989	6.80511	6.39188	5.99738	5.61667	5.23596	5.45358	4.42398	3.39439	2.71394	3.3572	4.05899
	8.03604	7.35458	6.73616	6.12267	5.51087	6.02436	4.61949	3.70201	3.51746	3.63111	4.22654	4.82232	7.07379	6.4749	5.93267	5.39044	4.84821	5.86733	4.44434	3.35096	3.0633	3.64045	4.22554	4.81215
	7.68481	6.60972	5.53463	4.54546	4.11877	4.32652	4.83382	3.92953	3.12225	2.92512	2.72897	2.77345	7.0813	6.04575	5.01037	4.64079	4.47175	4.38289	4.79074	3.38727	2.54328	2.37137	2.38068	2.67965
	8.43627	7.38527	6.33482	5.28507	4.42067	3.64384	4.20452	3.27439	3.05146	2.82853	2.92272	3.31136	7.50801	6.5242	5.54304	4.72946	3.9982	3.26693	5.1144	4.14019	3.8318	3.53265	3.23624	3.22718
	7.5178	6.70702	5.89624	5.08546	4.27469	4.05084	4.8682	3.62666	2.79551	2.17686	2.01259	2.32805	6.8591	6.09199	5.32738	4.56499	3.8026	3.97315	4.75178	3.20435	2.81987	2.47881	2.34624	2.61891
	7.78127	6.76289	6.15916	5.55543	4.95171	4.34798	3.89881	2.79451	2.64294	3.10613	3.56974	4.03335	6.8168	6.2338	5.67517	5.11654	4.55791	3.99928	4.67513	3.61816	3.07925	3.49181	3.90576	4.32361
	8.54203	8.099	7.67192	7.24547	6.8576	6.52603	5.28752	4.40659	4.25227	4.10608	3.96072	3.81537	7.74317	7.37707	7.011	6.64492	6.36879	6.09303	6.02447	5.41178	5.1681	4.93111	4.69949	4.46986
	8.04165	7.14508	6.25877	5.39129	4.52857	3.69286	4.29509	3.57214	3.30339	3.29946	3.32402	3.59088	7.05921	6.23577	5.42671	4.6339	3.84549	3.14188	5.46814	4.7164	4.10703	4.04881	3.99831	3.95963
	7.68535	6.91736	6.2953	5.67925	5.07129	4.46971	4.34249	2.87791	1.95901	1.70754	1.72032	2.14191	6.93966	6.36114	5.78916	5.2204	4.66054	4.15936	4.562	3.06801	2.59018	2.35127	2.1209	2.49267
	7.56454	6.27721	5.318	4.96287	4.60857	4.91101	4.55103	3.88858	3.45252	3.01971	2.59044	2.6025	6.46532	5.49771	5.15725	4.81725	4.61933	4.66256	5.37396	3.76756	3.34344	2.9209	2.61157	3.03834
	7.946	6.93038	5.93151	5.19288	4.80938	4.42587	4.74248	3.68886	2.85642	2.28247	2.49315	2.7059	7.23244	6.26955	5.55136	5.17	4.78909	4.40832	4.77263	3.29198	2.36189	2.45171	2.91127	3.37083
	7.09637	6.04713	5.27739	4.56492	3.90318	4.34229	4.09533	3.00303	2.5228	2.88459	3.38851	3.90695	6.2869	5.57676	4.89715	4.21754	3.80424	4.26147	4.44266	3.13383	2.58562	3.07673	3.57642	4.0774
	7.18355	6.16486	5.296	4.42756	3.55911	3.22666	4.44993	3.95939	3.51999	3.87146	4.39473	4.91832	6.40109	5.5407	4.71874	4.04445	3.72703	3.4098	5.206	4.65345	4.14447	4.26136	4.73648	5.2116
	7.32483	6.44086	5.55704	4.67355	3.79014	3.22826	4.74359	3.54865	2.72728	2.4768	2.2269	1.97918	6.56865	5.74051	4.91289	4.08528	3.25766	2.9166	4.9654	3.52958	2.36374	2.02612	1.82792	1.62973
	7.97465	7.04467	6.30253	5.8024	5.30227	4.80257	4.87622	4.10586	3.33629	3.15045	3.09094	3.07896	7.03326	6.3295	5.80025	5.34768	4.89511	4.44303	4.78736	3.7589	3.01611	2.67679	2.9243	3.20422
	7.35544	6.14002	4.94082	4.17495	4.44589	4.7178	4.98175	4.32657	3.67139	3.05072	2.76414	3.21594	6.66367	5.49075	4.62035	3.79745	3.85277	4.35997	5.11847	4.14919	3.50661	2.86404	3.08798	3.66909
	7.9102	6.89097	6.01412	5.35836	4.70921	4.11815	5.58839	4.83224	4.0834	3.84887	3.75097	3.65362	6.91257	6.07971	5.46743	4.86654	4.26826	3.86523	5.58952	4.52912	3.8237	3.18003	3.14855	3.32942
	7.21866	6.57127	6.03341	5.94042	5.85007	5.76037	4.53106	3.06274	2.69134	2.91419	3.48728	4.0616	6.47458	5.8869	5.81386	5.74428	5.67511	5.607	4.51464	3.04749	2.42674	2.98807	3.55164	4.11544
	7.36471	6.98675	6.74945	6.73162	6.71403	6.69644	4.91275	3.69213	2.824	2.25824	1.9895	2.23976	6.96656	6.648	6.64332	6.63905	6.63477	6.63049	4.94795	3.46786	2.47256	1.58089	1.8448	2.1087
	7.82156	6.86157	5.90213	5.15729	5.61136	6.58524	4.76623	3.82108	3.13611	2.94033	3.49351	4.23167	6.74977	5.86363	5.39853	4.95328	5.516	6.49614	4.94595	3.67012	2.70361	2.92643	3.64383	4.36122
	7.16415	6.08684	5.33556	4.79523	4.75906	5.10458	4.2397	3.45015	2.79155	2.64559	2.89061	3.14088	6.14301	5.4967	4.98605	4.52454	4.44893	4.84454	5.34698	4.59166	3.84143	3.49814	3.65513	3.81725
	8.54706	7.7585	6.96995	6.18149	5.3932	4.60491	4.88602	3.90659	3.44605	3.28175	3.11751	3.42678	7.36544	6.66307	5.96177	5.26116	4.56055	3.94422	5.22327	4.21478	3.21064	2.82677	2.8905	3.45413
	8.08278	7.07714	6.07813	5.20804	4.42341	3.63911	4.42064	3.56635	3.09134	3.18538	3.63139	4.08426	7.16992	6.41546	5.66141	4.90737	4.15332	3.39927	5.11173	4.20962	3.55846	3.26009	3.63714	4.08576
	8.39882	7.2575	6.25157	5.25724	4.26428	3.27132	3.87333	3.31195	2.88412	2.84241	3.27905	3.89857	7.12463	6.10954	5.10573	4.20617	3.31551	2.4466	4.76306	3.8285	3.45538	3.29732	3.84594	4.39764
	7.60722	6.36568	5.62271	4.94273	4.27341	4.35384	4.26735	3.38271	2.71952	2.18123	2.33579	2.79402	6.74553	5.82912	5.18876	4.55289	4.10293	4.0369	4.99407	3.03646	2.3553	2.29467	2.66876	3.13425
	8.38713	7.62744	6.89999	6.23054	5.59218	6.13899	4.26191	2.79332	2.26442	1.89336	1.96744	2.34011	7.39224	6.77207	6.1844	5.61697	5.07283	5.84189	4.77385	3.22006	2.54401	2.39932	2.26411	2.55419
	7.82118	6.82285	5.95797	5.17667	4.57766	4.07261	4.63076	3.61944	2.99899	2.79008	2.58182	2.51629	6.93642	6.0016	5.20747	4.67895	4.21545	3.75196	5.15264	3.78853	3.05236	2.31619	2.34042	2.76539
	8.29853	7.75645	7.21438	6.96673	6.74227	6.7985	4.11327	3.33474	3.14776	3.51717	3.89089	4.26872	7.39385	6.91711	6.66157	6.52104	6.65596	6.79088	5.0059	4.15614	3.71581	3.45429	3.84101	4.22774
	7.73971	6.63125	5.76863	5.22903	5.22873	5.91884	4.81742	3.91101	3.45868	3.32265	3.21448	3.6157	6.83964	6.00445	5.48396	4.96596	5.15727	5.86125	5.93694	5.19155	4.45394	4.11034	3.89438	3.68598
	7.03228	6.16662	5.33717	5.06179	5.93597	6.81089	5.32014	4.61837	4.14237	3.66645	3.19084	2.71523	6.55179	5.75466	5.16167	4.70311	5.45448	6.40425	5.45014	4.42836	3.96827	3.50818	3.04846	2.58878
	7.48068	6.4323	5.47368	5.10438	5.89676	6.69119	4.3823	3.82619	3.48938	3.1529	2.81724	2.87158	6.50425	5.52056	4.97957	4.63706	5.48311	6.33101	5.00461	3.52175	3.20958	2.89852	2.58748	2.99304
	7.16319	5.95072	5.304	4.95646	4.6122	4.88554	4.2918	3.24883	2.68842	2.20021	2.28629	2.62681	6.44933	5.73655	5.17027	4.83869	4.50763	4.63639	4.4596	2.74607	1.78718	1.97916	2.21643	2.57038
	7.43183	6.4972	5.57825	4.66178	4.0698	4.37502	4.19549	3.16533	2.77848	2.62971	3.02428	3.42018	6.48991	5.68915	4.88876	4.47088	4.34193	4.21349	4.48712	3.05278	2.91616	3.77263	4.64116	5.51237
	8.2768	7.37631	6.4759	5.57626	4.67661	3.77697	4.34306	4.27245	4.23293	4.20024	4.18031	4.16737	7.12385	6.26729	5.4426	4.62398	3.81082	3.20639	5.14362	5.00736	4.91885	4.83893	4.76046	4.682
	7.8414	6.85175	5.8621	4.87245	3.94516	4.32235	3.57727	2.56985	2.61191	3.00965	3.49	3.97395	6.69183	5.78545	4.87906	4.12183	3.46092	4.12772	4.46494	3.44686	3.53963	3.70596	3.87301	4.04026
	7.88479	7.41766	6.95182	6.48684	6.02186	5.55687	4.22129	3.32632	3.24078	3.15573	3.07079	2.98585	7.07832	6.67552	6.27389	5.87349	5.47313	5.07277	5.10891	4.18195	3.94994	3.79572	3.64164	3.48814
	7.01839	6.11055	5.20353	4.29652	4.47939	5.11886	4.84172	4.21043	3.60207	3.00103	2.41706	1.83809	6.50438	5.62989	4.75561	3.93784	4.39152	5.04866	4.64158	3.39957	2.83455	2.28935	1.76168	1.25361
	7.38622	6.17865	5.25877	5.13681	5.22795	5.3191	4.51776	4.04925	3.81164	3.59478	3.39126	3.21114	6.47349	5.53271	5.14256	5.22343	5.30452	5.38611	5.55938	5.07254	4.75196	4.45327	4.17143	3.89928
	8.55706	7.8556	7.15413	6.47243	5.85534	5.23861	3.79363	3.04121	2.78779	3.18087	3.57396	3.96704	7.35228	6.74188	6.13163	5.52138	5.07282	4.79359	5.34056	4.50359	3.70379	3.7419	4.07259	4.40329
	7.85236	7.05896	6.28783	5.51914	5.37375	6.19954	4.10174	2.89126	2.44807	2.84779	3.44603	4.04427	6.79368	6.10753	5.42425	4.74655	4.98094	5.85475	4.95495	3.3323	2.4773	3.05503	3.63276	4.21048
	8.41766	7.40212	6.70202	6.08676	5.47151	4.85631	4.43649	3.71466	3.5997	3.49456	3.39558	3.29724	7.34823	6.56764	6.0185	5.48302	4.94753	4.41316	5.23812	4.08431	3.6753	3.61768	3.56712	3.51822
	8.48551	7.43688	6.62535	5.81576	5.00672	4.19998	4.11012	3.53668	3.35922	3.49825	3.64219	3.79046	7.16425	6.31874	5.60237	4.8902	4.17855	3.46758	4.86102	3.61238	3.20064	3.35915	3.63554	4.21058
	7.80295	7.10858	6.4167	5.73077	5.04808	4.36608	5.10623	4.39495	3.75583	3.64383	3.53184	4.02789	6.99224	6.3642	5.73865	5.11346	4.49012	3.86849	5.42791	4.69198	3.963	3.25626	3.71642	4.46092
	7.25009	6.13501	5.46507	4.79549	4.14734	4.84577	3.90138	2.45388	2.13052	2.2243	2.3238	2.4236	6.27494	5.58956	4.96229	4.33544	3.86356	4.59861	4.28181	3.10032	2.96466	2.98055	2.99644	3.01234
	7.63134	6.93693	6.24251	5.5481	4.85369	4.74703	4.14322	2.96104	2.41665	2.29497	2.24056	2.32135	6.93589	6.29332	5.65074	5.00817	4.36568	4.44161	5.34185	4.08606	3.04782	2.78246	2.60914	2.43585
Mean	7.814	6.864	6.026	5.322	4.854	4.731	4.523	3.68	3.255	3.183	3.32	3.606	6.895	6.086	5.415	4.832	4.485	4.43	5.071	3.981	3.416	3.338	3.548	3.889
SEM	0.05048	0.0606	0.06902	0.07834	0.08254	0.09834	0.04436	0.05699	0.06402	0.07643	0.0937	0.1139	0.04078	0.04868	0.05866	0.07164	0.0796	0.1022	0.04428	0.07117	0.08054	0.08691	0.1007	0.119

## Sheet: Fig S3D
	Control						DSe						DSi
	Einh	Einh+5	Einh+10	Einh+15	Einh+20	Einh+25	Einh	Einh+5	Einh+10	Einh+15	Einh+20	Einh+25	Einh	Einh+5	Einh+10	Einh+15	Einh+20	Einh+25
	0.313174	0.340334	0.36114	0.320157	0.189083	0.0238253	0.139531	0.112214	0.020642	-0.0711916	0.1276	0.333702	0.239608	0.306902	0.34458	0.218501	0.0712915	-0.0796021
	0.149008	0.17229	0.218446	0.347569	0.416712	0.47234	0.0966639	0.0573837	-0.0018699	-0.0136539	0.0784126	0.12203	0.0625732	0.0958086	0.205125	0.335022	0.442749	0.457378
	0.3124	0.24097	0.161533	0.0838755	-0.00652355	-0.11274	0.138121	0.184666	0.243383	0.354616	0.336319	0.248564	0.153906	0.145978	0.0759693	-0.00130667	-0.0914683	-0.196674
	0.327607	0.403484	0.446103	0.36821	0.237315	0.0995582	0.143946	0.137449	0.0795635	-0.028347	0.080051	0.0957083	0.213676	0.323989	0.311559	0.239967	0.0596044	-0.0977857
	0.198262	0.225961	0.26507	0.189765	-0.0374668	-0.101136	0.0989301	0.0411246	0.0222113	0.0406446	0.0995183	0.0733091	0.114294	0.138292	0.172467	0.0417997	-0.114524	-0.137401
	0.152198	0.065914	-0.0388728	-0.144081	-0.267247	-0.22819	0.0398115	-0.00115836	-0.0268796	-0.061481	-0.0781835	0.00900743	0.111557	0.113045	0.0421136	-0.0705401	-0.202539	-0.215457
	0.262304	0.308881	0.236759	0.147017	0.0737245	0.0327607	0.106517	0.0990599	-0.0107442	-0.00453217	0.0140588	0.00998588	0.167457	0.289927	0.310144	0.218389	0.129193	0.0459749
	0.256691	0.272763	0.290502	0.237663	0.205646	0.243556	0.119541	0.138937	0.188106	0.0480032	-0.0165307	-0.0127283	0.109264	0.127605	0.144998	0.138558	0.17256	0.217972
	0.267901	0.287864	0.27868	0.135042	0.0261557	0.0618301	0.128047	0.138929	0.103473	0.153446	0.111109	0.086202	0.106085	0.118385	0.135314	0.0187	-0.0413702	-0.0217097
	0.260068	0.299169	0.344157	0.343574	0.366655	0.361966	0.128606	0.0531492	-0.0390126	-0.0121555	0.0825616	0.095971	0.160621	0.257075	0.321452	0.28303	0.19705	0.139235
	0.353237	0.433425	0.42281	0.344326	0.260199	0.20874	0.132564	0.156338	0.15337	0.131757	0.106314	0.0851084	0.180931	0.246269	0.302679	0.289314	0.26841	0.224886
	0.367105	0.428596	0.433278	0.408173	0.373572	0.246714	0.162915	0.164914	0.115817	0.107234	0.235249	0.394359	0.239247	0.364642	0.463544	0.350155	0.234625	0.11934
	0.0983261	0.04083	-0.0869554	-0.25981	-0.23357	-0.238583	0.0268259	-0.0237034	-0.0228385	-0.0316269	-0.025559	-0.0209027	0.08233	0.0504706	0.00477236	-0.171479	-0.195796	-0.219444
	0.312249	0.35334	0.323539	0.180635	0.0311899	-0.0387565	0.157511	0.184141	0.264208	0.225504	0.165298	0.123071	0.122697	0.153674	0.169505	0.0746465	-0.0581681	-0.11399
	0.212686	0.203236	0.193181	0.182142	0.170031	0.156741	0.168242	0.196413	0.20742	0.221721	0.241162	0.348757	0.0585404	0.0421788	0.0324725	0.0291644	0.025479	0.0257188
	0.341769	0.363665	0.248849	0.0854403	-0.063741	-0.210058	0.117403	0.125962	0.0627906	-0.00875357	0.0374907	0.028639	0.215041	0.25189	0.211808	0.0576814	-0.0924509	-0.238736
	0.234767	0.291777	0.345045	0.249387	0.148609	0.10464	0.102747	0.137513	0.180278	0.0840653	0.00811692	0.00572296	0.145309	0.184932	0.219523	0.173856	0.0782851	0.0846244
	0.261026	0.27516	0.143053	0.000488237	-0.15044	-0.185214	0.136774	0.176051	0.115661	0.101269	0.087609	0.0746753	0.100851	0.122618	0.0236992	-0.116126	-0.234485	-0.265679
	0.202368	0.216596	0.237021	0.223195	0.172633	0.113252	0.118812	0.109365	0.0965952	0.103008	0.111141	0.136732	0.14112	0.176751	0.176357	0.130301	0.0786961	0.0173675
	0.387022	0.453442	0.458105	0.354576	0.238841	0.120554	0.162342	0.193578	0.157506	0.0857858	0.179223	0.136927	0.200782	0.276515	0.314349	0.248821	0.139868	0.0291685
	0.302295	0.303989	0.303434	0.260163	0.175076	0.0876643	0.153831	0.235692	0.292433	0.307492	0.13838	0.115003	0.123894	0.116043	0.120324	0.152207	0.114563	0.0316064
	0.292161	0.358762	0.398562	0.432188	0.46746	0.545389	0.177918	0.149128	0.159315	0.176554	0.177181	0.140795	0.153601	0.240519	0.409319	0.483127	0.505034	0.567827
	0.259186	0.294181	0.229702	0.148281	0.0178016	-0.0279125	0.129779	0.184963	0.23297	0.143475	0.0853923	0.0962441	0.0931734	0.111792	0.0555181	-0.0288854	-0.138861	-0.111427
	0.290069	0.250629	0.216461	0.201089	0.18364	0.1578	0.172116	0.133662	0.0696186	0.0443477	0.185238	0.238121	0.156453	0.218136	0.216296	0.200226	0.112931	-0.0210661
	0.255307	0.244592	0.229454	0.2077	0.156957	-0.0152599	0.111989	0.0814074	-0.035989	-0.105852	0.112329	0.22421	0.197443	0.270678	0.253434	0.230281	0.0996158	-0.0913434
	0.252818	0.273385	0.236699	0.198671	0.104197	0.0323784	0.0832474	0.0663112	-0.0319025	-0.0749482	0.00882669	0.00692673	0.17022	0.300387	0.340508	0.239763	0.0917523	-0.0185344
	0.270757	0.279562	0.241532	0.112244	-0.025689	-0.165071	0.113709	0.145941	0.147029	0.0460674	0.0561215	0.0431151	0.163996	0.181976	0.145558	0.056552	-0.0804682	-0.217983
	0.325819	0.388575	0.433621	0.365421	0.297764	0.328689	0.155025	0.190374	0.280468	0.100935	0.101248	0.126127	0.16632	0.203481	0.236014	0.1647	0.172797	0.26018
	0.280031	0.327694	0.385474	0.371513	0.400896	0.287297	0.117253	0.0803957	0.0168821	0.0171374	0.0914864	0.0694036	0.211085	0.255121	0.331644	0.386259	0.240288	0.0954521
	0.256233	0.224014	0.181448	0.123728	0.0920953	0.119942	0.190259	0.215686	0.280646	0.346907	0.142327	0.140023	0.0581015	0.0170448	-0.0186657	-0.0280341	-0.039568	0.0428892
	0.381343	0.465829	0.527404	0.50078	0.333485	0.130236	0.163043	0.225756	0.257297	0.046447	0.0937645	0.279745	0.191848	0.237374	0.300533	0.299521	0.157728	-0.0513547
	0.30722	0.310295	0.289759	0.312778	0.23643	0.129574	0.136486	0.118161	0.0711577	0.0436488	0.0811261	0.0611929	0.209125	0.288151	0.305357	0.28031	0.17647	0.0787151
	0.352271	0.391327	0.262739	0.123611	-0.0166786	-0.157947	0.16769	0.265381	0.406014	0.382657	0.301351	0.333913	0.174791	0.16684	0.11034	-0.0136205	-0.139096	-0.265855
	0.28872	0.363134	0.386842	0.295026	0.122667	-0.052462	0.120969	0.101975	0.0353594	0.154307	0.132878	0.0974431	0.184762	0.24203	0.263062	0.224168	0.056079	-0.114163
	0.220628	0.206442	0.188112	0.135947	0.141329	0.13341	0.168262	0.142179	0.0841566	0.04745	0.0450813	0.0766709	0.0829114	0.0835595	0.0763698	0.0929558	0.0889452	0.0579128
	0.159514	0.134651	0.0680429	-0.0435644	0.0424175	0.0975632	0.109305	0.0959423	0.0945649	0.0464985	-0.00177937	-0.0114071	0.0416462	0.0355107	-0.00388951	-0.104484	-0.0499903	-0.0930622
	0.22604	0.298185	0.287496	0.222586	0.166173	0.14132	0.10286	0.0790893	0.0668842	0.0316579	0.0241232	0.018408	0.138263	0.301374	0.29347	0.175727	0.145996	0.123637
	0.375195	0.443094	0.420508	0.394207	0.321278	0.201876	0.157039	0.191774	0.176045	0.0930858	0.20178	0.368116	0.246545	0.41634	0.428005	0.3717	0.255083	0.132127
	0.206865	0.198702	0.178479	0.152363	0.0828945	0.0191532	0.164871	0.251452	0.29168	0.223065	0.132032	0.0804459	0.0690629	0.0494334	0.0253151	-0.00553948	-0.0347798	0.00395005
	0.248353	0.320296	0.361198	0.419548	0.492184	0.602882	0.123569	0.141008	0.0774199	-0.0422097	-0.135731	-0.00588692	0.127905	0.259201	0.324872	0.387209	0.484147	0.612561
	0.27938	0.320028	0.274942	0.157905	0.0623626	0.00130284	0.124978	0.0619019	0.0564611	0.0403149	0.0309112	0.023967	0.191472	0.276611	0.223078	0.120108	0.0300637	-0.0204109
	0.260488	0.334505	0.400212	0.492508	0.543515	0.463953	0.062203	0.0582704	0.0521495	0.0414382	0.0807071	0.139243	0.161017	0.246637	0.321252	0.420436	0.501298	0.434945
	0.225993	0.273676	0.276505	0.233111	0.261581	0.229877	0.0982792	0.0487782	-0.041387	0.100601	0.112812	0.0893151	0.149888	0.280445	0.345991	0.202302	0.185043	0.172344
	0.213831	0.214375	0.190605	0.159969	0.145788	0.138283	0.072058	0.0458264	0.0512978	0.0594011	0.0727478	0.0974557	0.137959	0.183801	0.179215	0.174563	0.168762	0.161261
	0.299044	0.349565	0.40256	0.4347	0.326064	0.251911	0.124377	0.117543	0.0313216	0.0371537	0.194432	0.170096	0.202196	0.299607	0.347942	0.301555	0.121545	0.0655744
	0.278086	0.284941	0.258755	0.102223	-0.0956555	-0.28384	0.132488	0.0853786	0.0406347	0.0526413	0.153314	0.11243	0.191145	0.184521	0.196619	-0.00254687	-0.190751	-0.368771
	0.296119	0.382553	0.450119	0.46864	0.453375	0.461763	0.135738	0.188018	0.139274	0.129602	0.118803	0.0634848	0.152605	0.235302	0.288734	0.354521	0.366761	0.402578
	0.297266	0.379965	0.423128	0.328648	0.147213	0.0452641	0.105493	0.0981035	0.0596188	0.13678	0.357412	0.478428	0.228956	0.309247	0.313252	0.125278	-0.0532685	-0.218263
	0.226358	0.304776	0.372077	0.359792	0.269985	0.192111	0.0870006	0.0540663	0.0237676	0.0194328	0.0851123	0.11153	0.153509	0.22152	0.340972	0.336849	0.228799	0.137895
	0.25814	0.255415	0.156192	0.0359854	-0.0315547	-0.0385528	0.175707	0.238796	0.275122	0.194034	0.0668217	0.0521248	0.0840605	0.0498449	-0.01927	-0.106846	-0.146853	-0.0671369
	0.300453	0.344535	0.268259	0.196462	0.0792557	-0.0535613	0.111452	0.120568	0.103697	0.0958255	0.100059	0.0751017	0.208704	0.34397	0.298921	0.166874	0.0389822	-0.0768186
	0.200275	0.198119	0.198913	0.140966	0.131969	0.159613	0.155658	0.191763	0.216675	0.065286	0.0495505	0.0380729	0.0830118	0.0879956	0.0565571	0.00765129	0.105102	0.139756
	0.288109	0.335126	0.333219	0.269197	0.150757	0.0201138	0.120585	0.104787	0.0741938	0.11295	0.096222	0.0738649	0.19957	0.306561	0.314358	0.201794	0.0813064	-0.047307
	0.202008	0.220607	0.266965	0.314213	0.370373	0.456845	0.0924916	0.0740746	0.0705309	0.0482965	-0.028612	-0.0105981	0.116617	0.163937	0.2406	0.334365	0.319638	0.196265
	0.216656	0.22763	0.210547	0.0672327	-0.0797142	-0.0907613	0.155512	0.208877	0.250892	0.0533157	0.00389815	0.00286121	0.075222	0.079059	0.0806249	-0.0119206	-0.135484	-0.127898
	0.22263	0.282566	0.312214	0.305574	0.29804	0.288802	0.0856122	0.076314	0.054438	0.0603396	0.0731052	0.31848	0.148109	0.21205	0.306296	0.376916	0.251783	0.126625
	0.269965	0.330352	0.313909	0.255446	0.131896	0.110821	0.125319	0.0785777	-0.0343662	-0.145122	-0.0261858	0.132774	0.228288	0.317931	0.318962	0.193778	0.0686229	0.0988044
	0.22774	0.254306	0.278666	0.216897	0.202957	0.218743	0.0701762	0.00353603	-0.0604497	-0.123862	-0.032678	0.101013	0.192937	0.281827	0.326608	0.32364	0.305158	0.241165
	0.334769	0.385648	0.349804	0.302769	0.203985	0.0478025	0.137893	0.182349	0.229515	0.0993159	0.202735	0.349525	0.189632	0.223548	0.182536	0.144855	0.105323	0.00612123
	0.213919	0.29809	0.356745	0.400506	0.35979	0.270078	0.0694893	0.00489187	-0.0397497	-0.0200862	0.111703	0.101459	0.181495	0.310622	0.307774	0.296172	0.236851	0.205436
	0.332401	0.415216	0.399475	0.282778	0.162175	0.0375391	0.148587	0.154014	0.0760136	0.103095	0.197343	0.146483	0.186363	0.265495	0.296527	0.18874	0.0770531	-0.0389683
	0.23533	0.295261	0.286783	0.27656	0.267775	0.262118	0.0962504	0.115469	0.158361	0.225531	0.141827	0.146772	0.124836	0.153672	0.151316	0.148048	0.150818	0.153668
	0.303692	0.333383	0.30907	0.240697	0.153395	0.0140011	0.154212	0.192868	0.294375	0.107841	-0.00642315	-0.00652491	0.127007	0.138727	0.138422	0.0673859	-0.0194827	-0.115151
	0.277927	0.412387	0.525336	0.537677	0.493399	0.352078	0.0902677	0.0598826	0.0706727	0.0921363	0.214357	0.173161	0.206724	0.34925	0.381771	0.37893	0.374499	0.250554
	0.24873	0.234967	0.212699	0.243425	0.280335	0.307249	0.138725	0.100939	0.00530367	-0.0341059	0.046659	0.0787419	0.0921815	0.186735	0.213372	0.245065	0.277665	0.210914
	0.252475	0.305249	0.349922	0.389335	0.317181	0.241171	0.105017	0.0630053	-0.0235899	0.0157235	0.102874	0.0822808	0.204898	0.311411	0.403055	0.356651	0.243862	0.133368
	0.268149	0.336358	0.353144	0.225562	0.0705829	0.0527737	0.116311	0.115202	0.04766	-0.0151643	-0.00620788	0.0172462	0.171884	0.280455	0.308914	0.156399	0.0308678	0.0220727
	0.234979	0.217841	0.201453	0.0670076	-0.105059	-0.207694	0.109241	0.17916	0.12389	0.099956	0.0837275	0.0652139	0.102962	0.0870353	0.0647927	-0.0261148	-0.11927	-0.208992
	0.213884	0.289524	0.34158	0.307224	0.259803	0.239865	0.0950434	0.0668055	0.0374669	-0.00354714	0.0506078	0.331555	0.139002	0.238501	0.350321	0.336938	0.281135	0.283057
	0.241106	0.263558	0.307739	0.296212	0.263466	0.21869	0.125754	0.102262	0.0344047	-0.0823492	-0.0365532	0.13484	0.189998	0.254807	0.315793	0.332843	0.252041	0.161994
	0.192401	0.17326	0.147398	0.155588	0.233252	0.1893	0.0959721	0.0650875	-0.0119821	-0.0187185	0.0620161	0.0774899	0.131148	0.139167	0.137042	0.14012	0.110188	0.0860472
	0.172004	0.175611	0.191207	0.163947	0.113264	0.059772	0.086851	0.0638117	0.0521656	0.0329471	0.00428373	0.154294	0.105826	0.14616	0.176914	0.209593	0.15097	0.0744737
	0.228738	0.364182	0.383057	0.34177	0.253048	0.172957	0.0714374	0.046739	0.0526368	0.0416686	0.0220966	0.0163766	0.178351	0.317807	0.411028	0.315632	0.230143	0.153415
	0.199712	0.308518	0.410036	0.497603	0.542829	0.498723	0.0381264	0.0159362	0.0126194	0.0169223	0.0227468	0.14994	0.169425	0.314372	0.457527	0.615352	0.564884	0.517415
	0.242722	0.284619	0.306035	0.27378	0.232607	0.217582	0.0881639	0.0609919	0.0562653	0.0386623	0.0492342	0.0429061	0.154229	0.230079	0.332618	0.257223	0.204389	0.196633
	0.256444	0.27647	0.313029	0.288898	0.244253	0.238155	0.16387	0.261962	0.228706	0.178431	0.147664	0.0999228	0.0692801	0.0897108	0.129665	0.127937	0.097952	0.1186
	0.272539	0.330208	0.338316	0.306421	0.267392	0.146685	0.135526	0.111085	0.0734134	0.0691014	0.0668022	0.269105	0.170166	0.225071	0.299936	0.300991	0.224136	0.0662438
	0.292891	0.329853	0.325732	0.240981	0.0983294	-0.0576366	0.109635	0.145209	0.24536	0.119184	0.13347	0.103273	0.167582	0.207607	0.22809	0.201687	0.0662582	-0.0917143
	0.368761	0.373297	0.368604	0.29814	0.130609	-0.0874837	0.196092	0.21882	0.151512	0.0687647	0.236209	0.369914	0.198657	0.229526	0.192774	0.121125	-0.0740678	-0.285064
	0.281262	0.305996	0.348011	0.387636	0.293171	0.218222	0.137095	0.0968379	-0.02815	-0.00426467	0.132079	0.0951489	0.149192	0.315	0.375588	0.329784	0.21179	0.125873
	0.326129	0.463894	0.505823	0.533879	0.479488	0.448029	0.146405	0.158875	0.147466	0.153593	0.223921	0.205135	0.21522	0.355481	0.417073	0.401389	0.38282	0.391576
	0.256218	0.306773	0.330355	0.299569	0.278769	0.236202	0.147395	0.132771	0.0846633	0.0474874	0.0515904	0.0257159	0.147554	0.226051	0.260915	0.337771	0.286007	0.151376
	0.3372	0.398668	0.39245	0.329034	0.26816	0.228584	0.133271	0.161505	0.176803	0.0568722	0.070437	0.0681653	0.19258	0.249337	0.283864	0.307433	0.268168	0.23262
	0.23272	0.258032	0.250339	0.222924	0.238564	0.241557	0.139766	0.215614	0.154563	0.0323326	0.0231705	0.0164793	0.0706526	0.0726058	0.103646	0.0942697	0.13952	0.227843
	0.138607	0.143556	0.12604	0.159866	0.300777	0.42994	0.0663167	0.0403133	-0.016408	-0.0482669	0.0869986	0.0926195	0.0917889	0.130247	0.130713	0.145523	0.282964	0.42427
	0.26118	0.254044	0.221386	0.236335	0.3534	0.399425	0.13127	0.128336	0.0939729	0.0246266	0.029459	0.0940516	0.130302	0.221051	0.216138	0.230711	0.358788	0.357997
	0.250667	0.293697	0.327258	0.38513	0.337163	0.30067	0.0806332	0.0441159	-0.0610017	0.00436045	0.101429	0.0793639	0.182394	0.352541	0.486253	0.419418	0.340748	0.286676
	0.278339	0.344823	0.335032	0.278691	0.14738	0.122491	0.0985123	0.0764743	0.0214164	0.109752	0.0945878	0.123407	0.182453	0.301577	0.252738	0.0847032	-0.0333104	-0.13355
	0.31171	0.266454	0.20945	0.140748	0.056036	-0.0491419	0.154997	0.212083	0.29177	0.237357	0.249959	0.259536	0.161422	0.111749	0.0505479	-0.0227146	-0.110793	-0.18706
	0.373434	0.454477	0.383547	0.236333	0.0612177	0.0419936	0.164897	0.17195	0.217161	0.232481	0.239012	0.239228	0.1996	0.253305	0.159102	0.0531275	-0.0561891	0.010708
	0.302616	0.380804	0.364091	0.345459	0.324555	0.30096	0.1555	0.172805	0.252295	0.19149	0.167822	0.142156	0.161596	0.229665	0.227307	0.214886	0.200936	0.1851
	0.183529	0.184103	0.181869	0.177525	0.299042	0.471582	0.0446748	-6.06655e-05	-0.0896634	-0.242364	-0.134218	-0.0441628	0.167128	0.247005	0.253099	0.264725	0.427393	0.602171
	0.240967	0.208196	0.159545	0.176603	0.213093	0.247116	0.15278	0.234202	0.266703	0.197668	0.100787	0.0578735	0.0759678	0.0433907	0.0394771	0.0795893	0.119575	0.160126
	0.385681	0.441817	0.439186	0.340978	0.241946	0.138129	0.201802	0.262751	0.322092	0.285084	0.120575	0.149297	0.158493	0.199039	0.246846	0.192101	0.10937	0.0424382
	0.313752	0.418855	0.439537	0.319275	0.218568	0.210398	0.167672	0.154541	0.123643	0.144465	0.108968	0.0830969	0.156506	0.293992	0.372959	0.216819	0.156517	0.163361
	0.309719	0.331702	0.301146	0.270547	0.234116	0.191213	0.126838	0.12748	0.0494627	0.0452147	0.0925297	0.091563	0.167651	0.233134	0.241722	0.204966	0.162122	0.112835
	0.347373	0.355419	0.327118	0.248821	0.15777	0.0512507	0.179632	0.176943	0.111587	0.0965894	0.296316	0.498393	0.191533	0.272512	0.27283	0.185597	0.069491	-0.0967674
	0.2089	0.235895	0.261574	0.222616	0.17672	0.0402898	0.123852	0.0982421	0.0671118	0.0761418	0.122315	0.11019	0.125951	0.151248	0.183025	0.221896	0.0942785	-0.0711248
	0.300293	0.428592	0.439011	0.366277	0.281796	0.333203	0.140524	0.0897473	0.193387	0.301624	0.255057	0.170119	0.188802	0.286453	0.252004	0.185196	0.126402	0.20842
	0.296242	0.401687	0.441829	0.414777	0.368345	0.343173	0.147574	0.212231	0.344902	0.247571	0.192486	0.147769	0.129831	0.212658	0.299236	0.285692	0.25184	0.291642
Mean	0.267	0.3033	0.3006	0.255	0.1948	0.1446	0.1249	0.1263	0.1084	0.07758	0.09935	0.1255	0.153	0.2132	0.2328	0.1892	0.1259	0.07435
SEM	0.005793	0.008472	0.01083	0.01346	0.01594	0.01873	0.003577	0.006697	0.01088	0.01084	0.009132	0.01115	0.004738	0.008919	0.01194	0.01459	0.01708	0.02018

## Sheet: Fig S5B
	PD		ND
	Smooth motion	Apparent motion	Smooth motion	Apparent motion
	75.6512	65.4856	66.0425	54.6849
	58.4264	66.4949	76.6518	68.4083
	62.471	50.2689	94.8686	127.711
	58.9732	39.7905	110.148	179.036
	57.9421	31.9218	150.439	204.343
	53.3887	51.2783	181.088	215.04
	35.9858	95.9814	195.324	216.492
	48.7904	104.934	201.905	215.022
	42.1861	107.166	184.859	206.755
	47.7217	111.371	165.551	179.477
	37.0471	103.475	121.472	154.966
	36.6397	77.4462	85.8112	133.252
	16.6633	51.4584	73.3745	111.324
	61.8423	17.1457	56.2423	90.4451
	76.9498	29.5475	39.3104	66.84
	71.7435	26.3281	17.0499	47.1043
	57.9688	21.1383	24.0442	8.91731
	55.6619	23.3423	25.2269	11.031
	27.6515	11.4974	34.4772	0.302978
	18.6861	1.05408	52.1704	10.3705
	17.4166	22.1766	69.7808	59.2914
	48.5699	20.5996	73.6182	121.563
	88.5236	67.7544	132.807	158.915
	122.124	121.213	179.234	158.462
	141.192	135.553	212.306	178.239
	133.816	143.562	239.33	212.503
	109.291	133.044	239.454	239.905
	86.7998	106.362	235.601	241.882
	76.2033	71.8255	205.121	224.2
	51.0934	40.6265	173.641	191.576
	27.4309	14.749	133.89	139.498
	51.0415	31.6489	107.817	91.7456
	31.5411	11.1388	85.3735	63.0227
	8.90426	2.36592	44.1928	28.3293
	36.5998	3.7225	16.9085	17.2711
	54.378	33.1352	29.7094	6.14466
	113.573	91.753	20.6249	10.9082
	127.549	98.1087	12.0327	18.0694
	116.86	84.7903	18.802	19.3574
	86.4455	65.767	39.3868	27.7082
	60.8525	46.7205	46.3485	36.9148
	60.37	24.135	86.2528	53.0442
	40.1335	11.0973	105.089	93.9299
	2.75175	1.59559	120.557	137.6
	22.2316	24.3241	193.69	160.747
	65.3241	69.2869	217.893	171.931
	118.903	95.7634	242.572	186.457
	139.797	107.362	216.321	187.104
	196.191	110.15	192.504	171.764
	218.726	144.541	172.856	161.336
	207.222	145.971	148.472	149.702
	178.044	130.459	125.354	126.612
	147.664	109.721	111.928	96.9187
	124.894	89.1902	87.5892	73.431
	96.888	70.8304	70.084	50.3657
	72.6411	50.2281	74.6343	32.1659
	58.0385	39.7878	44.3733	32.7224
	47.6162	41.4762	35.1816	22.9413
	38.2983	40.6527	35.263	12.7764
	37.2439	33.9302	40.5366	8.25874
	29.479	29.6394	35.3346	11.5273
	16.1864	27.8849	43.9025	20.8267
	11.8276	28.9817	63.3551	65.8699
	16.1633	16.2417	88.1877	97.2743
	11.6642	9.68263	127.298	129.268
	13.7697	0.964592	219.64	196.321
	40.0258	46.9454	263.894	242.414
	117.705	164.261	278.122	280.859
	141.468	160.494	253.478	262.722
	125.918	166.716	227.26	239.421
	116.904	154.946	210.674	225.818
	98.6107	130.769	200.789	205.493
	75.1018	95.1165	184.365	167.647
	55.5974	61.2343	152.19	126.826
	48.3843	42.2988	113.63	91.6459
	35.5223	30.9257	84.5278	72.3925
	31.7322	27.7335	62.3364	57.0279
	12.5834	16.0825	49.6944	52.2643
	23.6444	19.9136	46.5213	51.3518
	52.9886	37.9125	48.5469	48.3609
	89.8711	57.4508	49.4206	56.4769
	120.968	80.7623	47.047	59.1767
	138.579	90.2414	19.644	3.87381
	144.834	96.01	17.6426	10.9189
	132.225	81.0449	44.716	43.1396
	102.559	66.1916	63.4453	71.6966
	85.537	61.5344	81.9803	86.6811
	74.7294	54.7504	110.536	111.193
	68.9948	36.2276	167.343	166.858
	55.0135	40.2714	164.669	161.405
	46.2616	28.0427	119.473	133.148
			98.0703	114.983
			78.805	89.7151
			66.0897	67.4786
			56.7564	43.1538
			52.234	19.379
			39.0196	4.17798
			28.6001	6.30175
			9.36158	5.47339
			4.24184	4.65907
			22.4278	12.7017
			30.6886	19.6723
			69.2676	31.6151
			119.718	91.3694
			182.42	108.599
			186.475	106.317
			182.074	113.1
			177.61	142.472
			163.429	135.688
			144.657	100.165
			121.165	83.9624
			100.769	65.1883
			91.3344	55.2188
			87.178	44.3167
			75.9817	31.3086

[truncated: 21 more sheets: Fig S6A, Fig S6B, Fig S6C, Fig S6D, Fig S6E, Fig S6F, Fig S7A S7B S7C, Fig S7D S7E S7F, Fig S7G, Fig S7H, Fig S8B, Fig S8C, Fig S8E, Fig S8F, Fig S8G, Fig S8H, Fig S8I, Fig S8J, Fig S9B, Fig S9D …]
